# Supplementary material for: Transcriptional Profiling of the Small Intestine and the Colon Reveals Modulation of Gut Infection with Citrobacter rodentium According to the Vitamin A Status
Source: Nutrients. 2022 Apr 8;14(8):1563. doi: 10.3390/nu14081563 (PMC9026425; doi:10.3390/nu14081563)
Supplement: Supplementary file 1 [file nutrients-14-01563-s001.zip]

Archive with 2 entries (2 files):
- nutrients-1651237_supplementary.pdf
- nutrients-1651237_supplementary.xlsx
