# Supplementary material for: Transcriptional Profiling of the Small Intestine and the Colon Reveals Modulation of Gut Infection with Citrobacter rodentium According to the Vitamin A Status
Source: Nutrients. 2022 Apr 8;14(8):1563. doi: 10.3390/nu14081563 (PMC9026425; doi:10.3390/nu14081563)
Supplement: Supplementary file 1 [file nutrients-14-01563-s001.zip › nutrients-1651237_supplementary.xlsx]

## Sheet: List I
	baseMean	log2FoldChange	lfcSE	stat	pvalue	padj	ENTREZID	Fullname
Lrg1	11239.8	7.89933	0.298867	26.4309	6.05034e-154	9.28123e-150	76905	leucine-rich alpha-2-glycoprotein 1
Ripk3	2913.25	2.99912	0.124193	24.1489	7.66464e-129	5.87878e-125	56532	receptor-interacting serine-threonine kinase 3
Capg	5138.17	2.64066	0.123461	21.3885	1.70875e-101	6.55307e-98	12332	capping protein (actin filament)	gelsolin-like
Gmds	11175	2.02306	0.0978054	20.6845	4.77728e-95	1.46567e-91	218138	GDP-mannose 4	6-dehydratase
S100a16	14187.1	1.97124	0.09672	20.3809	2.4689e-92	6.31216e-89	67860	S100 calcium binding protein A16
Mfsd2a	1306.66	5.93392	0.308635	19.2264	2.22749e-82	4.88139e-79	76574	major facilitator superfamily domain containing 2A
Gpx2	34726.1	2.56602	0.136276	18.8297	4.31393e-79	8.27197e-76	14776	glutathione peroxidase 2
Ttc39a	6339.71	1.50994	0.0822181	18.365	2.50407e-75	4.26804e-72	230603	tetratricopeptide repeat domain 39A
Fut2	9180.17	2.59013	0.144775	17.8907	1.39467e-71	2.13942e-68	14344	fucosyltransferase 2
Socs3	2831.13	3.32683	0.190745	17.4413	4.01118e-68	5.59378e-65	12702	suppressor of cytokine signaling 3
Ddah1	4208.32	3.4377	0.199019	17.2733	7.47947e-67	9.56126e-64	69219	dimethylarginine dimethylaminohydrolase 1
Ly6c1	5069.18	3.97373	0.2304	17.2471	1.17739e-66	1.38932e-63	17067	lymphocyte antigen 6 complex	locus C1
S100a14	12448.5	2.28766	0.133828	17.094	1.64594e-65	1.68359e-62	66166	S100 calcium binding protein A14
Ttc39aos1	1563.32	1.88578	0.111936	16.847	1.10412e-63	1.05857e-60	102635290	Ttc39a opposite strand RNA 1
Fdps	6681.29	2.12606	0.128966	16.4854	4.67159e-61	3.98123e-58	110196	farnesyl diphosphate synthetase
Wars	9674.44	2.69656	0.163612	16.4814	4.99118e-61	4.02972e-58	22375	tryptophanyl-tRNA synthetase
Plet1	14962.8	7.82604	0.48591	16.1059	2.31731e-58	1.69274e-55	76509	placenta expressed transcript 1
Gsr	6160.79	1.79277	0.112078	15.9957	1.36823e-57	9.12551e-55	14782	glutathione reductase
Tpm3	12515.2	1.46622	0.092277	15.8893	7.51251e-57	4.80175e-54	59069	tropomyosin 3	gamma
Ly6a	32783.2	3.08209	0.194107	15.8783	8.95483e-57	5.49468e-54	110454	lymphocyte antigen 6 complex	locus A
Isx	478.871	5.66292	0.357942	15.8208	2.2366e-56	1.31959e-53	71597	intestine specific homeobox
Ap1s1	4299.59	1.26848	0.0806012	15.7378	8.33498e-56	4.73551e-53	11769	adaptor protein complex AP-1	sigma 1
Lsm4	2534.1	1.22807	0.0788074	15.5832	9.46626e-55	5.18616e-52	50783	LSM4 homolog	U6 small nuclear RNA and mRNA degradation associated
Tuba1c	3419.45	2.27288	0.145941	15.574	1.09408e-54	5.78731e-52	22146	tubulin	alpha 1C
Cpne2	1991.31	1.66682	0.107122	15.56	1.36176e-54	6.96315e-52	234577	copine II
Pgd	13561.2	1.78724	0.115563	15.4656	5.92648e-54	2.93265e-51	110208	phosphogluconate dehydrogenase
Tmsb10	9463.96	2.05128	0.132653	15.4634	6.12315e-54	2.93528e-51	19240	thymosin	beta 10
Pla2g5	1764.1	2.38691	0.155233	15.3763	2.35949e-53	1.08895e-50	18784	phospholipase A2	group V
Plaa	2800.57	1.23563	0.0803666	15.3749	2.41357e-53	1.08895e-50	18786	phospholipase A2	activating protein
Eif6	6734.87	1.36866	0.0892792	15.3301	4.81049e-53	2.10837e-50	16418	eukaryotic translation initiation factor 6
Prelid1	8380.93	1.13359	0.074209	15.2756	1.11161e-52	4.73667e-50	66494	PRELI domain containing 1
Cdc34	1937.23	1.23121	0.0807165	15.2535	1.56008e-52	6.46801e-50	216150	cell division cycle 34
Zdhhc3	3524.61	1.0145	0.0666971	15.2106	3.00799e-52	1.21428e-49	69035	zinc finger	DHHC domain containing 3
Psmd2	8228.44	1.32284	0.0875242	15.114	1.30903e-51	4.8977e-49	21762	proteasome (prosome	macropain) 26S subunit	non-ATPase	2
Pmm2	7977.45	1.32697	0.0883139	15.0257	4.98617e-51	1.82114e-48	54128	phosphomannomutase 2
Eif1a	3224.05	1.46773	0.0980134	14.9748	1.07291e-50	3.82755e-48	13664	eukaryotic translation initiation factor 1A
Prdx1	18461.8	1.23834	0.0836108	14.8107	1.24851e-49	3.83044e-47	18477	peroxiredoxin 1
Dpagt1	2406.73	1.35944	0.0918087	14.8073	1.31427e-49	3.95313e-47	13478	dolichyl-phosphate (UDP-N-acetylglucosamine) acetylglucosaminephosphotransferase 1 (GlcNAc-1-P transferase)
Clic1	11306.3	1.36699	0.0925557	14.7694	2.30713e-49	6.80603e-47	114584	chloride intracellular channel 1
Ddx39	3408.5	1.8102	0.122886	14.7308	4.09137e-49	1.18418e-46	68278	DEAD (Asp-Glu-Ala-Asp) box polypeptide 39
Slc5a9	1869.3	2.77943	0.188933	14.7112	5.461e-49	1.55133e-46	230612	solute carrier family 5 (sodium/glucose cotransporter)	member 9
Fgfbp1	2977.1	1.85147	0.126001	14.6942	7.02479e-49	1.92429e-46	14181	fibroblast growth factor binding protein 1
Sec61g	2613.48	1.5744	0.107144	14.6942	7.02014e-49	1.92429e-46	20335	SEC61	gamma subunit
Steap1	391.43	2.07899	0.142184	14.6218	2.03918e-48	5.2135e-46	70358	six transmembrane epithelial antigen of the prostate 1
Ckap4	3904.11	2.62856	0.180458	14.566	4.61975e-48	1.14302e-45	216197	cytoskeleton-associated protein 4
Pgk1	13814	1.85373	0.128091	14.472	1.82156e-47	4.29888e-45	18655	phosphoglycerate kinase 1
Rab32	1587.03	1.34023	0.0930277	14.4068	4.68882e-47	1.08979e-44	67844	RAB32	member RAS oncogene family
1110008P14Rik	547.943	1.25506	0.0873525	14.3677	8.2477e-47	1.88835e-44	73737	RIKEN cDNA 1110008P14 gene
Cd47	2386.47	1.50644	0.10525	14.3129	1.81763e-46	3.98321e-44	16423	CD47 antigen (Rh-related antigen	integrin-associated signal transducer)
Mir7678	535.272	4.12248	0.288179	14.3053	2.02889e-46	4.38354e-44	102465780	microRNA 7678
E2f2	2370.11	3.03083	0.211932	14.301	2.15816e-46	4.59808e-44	242705	E2F transcription factor 2
Eif5a	17340.9	1.30983	0.0917722	14.2727	3.23985e-46	6.80813e-44	276770	eukaryotic translation initiation factor 5A
Dera	1702.21	1.27493	0.0898203	14.1942	9.94684e-46	2.06195e-43	232449	deoxyribose-phosphate aldolase (putative)
Zc3h12a	3569.38	2.37893	0.168418	14.1251	2.65915e-45	5.43884e-43	230738	zinc finger CCCH type containing 12A
Xpnpep1	3013.62	1.41149	0.100061	14.1062	3.4767e-45	7.01745e-43	170750	X-prolyl aminopeptidase (aminopeptidase P) 1	soluble
Nox1	4319.35	2.04303	0.145076	14.0825	4.86643e-45	9.69493e-43	237038	NADPH oxidase 1
Psmd13	3442.65	1.22308	0.0869704	14.0632	6.3931e-45	1.25731e-42	23997	proteasome (prosome	macropain) 26S subunit	non-ATPase	13
Psat1	1025.57	2.29495	0.164643	13.939	3.67054e-44	6.95137e-42	107272	phosphoserine aminotransferase 1
Lif	387.073	2.56341	0.184577	13.888	7.49032e-44	1.38436e-41	16878	leukemia inhibitory factor
Sidt1	1700.52	1.61177	0.116225	13.8677	9.94616e-44	1.81636e-41	320007	SID1 transmembrane family	member 1
Slpi	3364.61	4.14579	0.299384	13.8477	1.3129e-43	2.34184e-41	20568	secretory leukocyte peptidase inhibitor
Pmpca	3591.25	1.00442	0.0725853	13.8378	1.50774e-43	2.62827e-41	66865	peptidase (mitochondrial processing) alpha
Hip1r	4498.39	1.12993	0.0820916	13.7642	4.18354e-43	7.1306e-41	29816	huntingtin interacting protein 1 related
Anxa2	37917.9	1.72739	0.12633	13.6736	1.45921e-42	2.45981e-40	12306	annexin A2
Mlkl	1296.19	2.44322	0.179139	13.6386	2.35938e-42	3.89171e-40	74568	mixed lineage kinase domain-like
Gale	9271.64	1.6396	0.120309	13.6283	2.71907e-42	4.41163e-40	74246	galactose-4-epimerase	UDP
P4hb	32212.1	1.58508	0.116442	13.6127	3.36752e-42	5.38102e-40	18453	prolyl 4-hydroxylase	beta polypeptide
Adrm1	1994.15	1.2119	0.0895305	13.5362	9.56256e-42	1.49683e-39	56436	adhesion regulating molecule 1
Ak2	8897.77	1.34503	0.0997152	13.4887	1.82272e-41	2.8243e-39	11637	adenylate kinase 2
Ly6e	19398.3	1.37183	0.101883	13.4648	2.52052e-41	3.86647e-39	17069	lymphocyte antigen 6 complex	locus E
Rnh1	5777.79	1.10465	0.0820729	13.4593	2.713e-41	4.12053e-39	107702	ribonuclease/angiogenin inhibitor 1
Tnfrsf1a	4355.18	1.40633	0.10481	13.4179	4.74797e-41	7.14058e-39	21937	tumor necrosis factor receptor superfamily	member 1a
Pmvk	1727.32	1.5239	0.113914	13.3776	8.17181e-41	1.21704e-38	68603	phosphomevalonate kinase
Plscr1	5408.37	1.48762	0.111725	13.315	1.89436e-40	2.74033e-38	22038	phospholipid scramblase 1
Mvp	13445.2	1.15674	0.0868793	13.3143	1.91144e-40	2.74033e-38	78388	major vault protein
Cfl1	20020.4	1.22007	0.0916418	13.3135	1.93213e-40	2.74433e-38	12631	cofilin 1	non-muscle
Pla2g2a	1621.99	4.44168	0.334316	13.2859	2.7949e-40	3.93337e-38	18780	phospholipase A2	group IIA (platelets	synovial fluid)
Ywhaz	14161.6	1.06766	0.0805644	13.2522	4.37889e-40	6.05155e-38	22631	tyrosine 3-monooxygenase/tryptophan 5-monooxygenase activation protein	zeta polypeptide
Bzw1	8757.43	1.23327	0.0930846	13.2489	4.57828e-40	6.27061e-38	66882	basic leucine zipper and W2 domains 1
Nme1	3399.39	1.73368	0.130949	13.2394	5.19624e-40	7.05401e-38	18102	NME/NM23 nucleoside diphosphate kinase 1
Anxa4	13313.2	1.17404	0.0887584	13.2274	6.09483e-40	8.20129e-38	11746	annexin A4
Sfn	6938.9	2.45065	0.186188	13.1622	1.44843e-39	1.89906e-37	55948	stratifin
Gmppb	2079.33	2.33504	0.177788	13.1339	2.10655e-39	2.64873e-37	331026	GDP-mannose pyrophosphorylase B
Sulf2	2991.8	2.3884	0.182005	13.1227	2.44157e-39	3.04501e-37	72043	sulfatase 2
Mrpl12	4626.19	1.07066	0.0816334	13.1155	2.68484e-39	3.32141e-37	56282	mitochondrial ribosomal protein L12
Sbno2	5492.92	1.39388	0.106519	13.0858	3.9704e-39	4.87248e-37	216161	strawberry notch 2
Mrpl18	2100.37	1.33398	0.102381	13.0296	8.29983e-39	9.7938e-37	67681	mitochondrial ribosomal protein L18
Wfdc18	589.638	2.90944	0.223537	13.0155	9.99111e-39	1.16995e-36	14038	WAP four-disulfide core domain 18
Elovl1	3635.69	1.00617	0.0773451	13.0088	1.08988e-38	1.26658e-36	54325	elongation of very long chain fatty acids (FEN1/Elo2	SUR4/Elo3	yeast)-like 1
Dap	3230.23	1.04858	0.0809566	12.9524	2.27698e-38	2.60663e-36	223453	death-associated protein
Psma3	3312.49	1.17033	0.0905613	12.9231	3.33473e-38	3.78924e-36	19167	proteasome (prosome	macropain) subunit	alpha type 3
Plek2	2713	1.67266	0.129552	12.9111	3.89464e-38	4.39292e-36	27260	pleckstrin 2
Sigmar1	3956.69	1.00973	0.07833	12.8907	5.07603e-38	5.68367e-36	18391	sigma non-opioid intracellular receptor 1
Hn1l	2837.58	1.21853	0.0946107	12.8794	5.87936e-38	6.53546e-36	NA	NA
Slc28a3	1514.07	2.24372	0.174705	12.8429	9.42478e-38	1.04012e-35	114304	solute carrier family 28 (sodium-coupled nucleoside transporter)	member 3
Zdhhc13	5457.63	1.64625	0.128257	12.8356	1.03582e-37	1.12692e-35	243983	zinc finger	DHHC domain containing 13
Dpp3	4089.94	1.02802	0.0801	12.8342	1.05512e-37	1.13982e-35	75221	dipeptidylpeptidase 3
Lgals9	3711.53	2.53574	0.19788	12.8146	1.35878e-37	1.4576e-35	16859	lectin	galactose binding	soluble 9
Uchl3	1005.17	1.29191	0.100946	12.798	1.6817e-37	1.79148e-35	50933	ubiquitin carboxyl-terminal esterase L3 (ubiquitin thiolesterase)
Pdia3	30947.8	1.6342	0.127962	12.771	2.38171e-37	2.51968e-35	14827	protein disulfide isomerase associated 3
Vcp	9009.03	1.26045	0.098761	12.7626	2.65049e-37	2.78483e-35	269523	valosin containing protein
Ssr2	5897.29	1.51653	0.118905	12.7542	2.95361e-37	3.0822e-35	66256	signal sequence receptor	beta
Cd14	3404.94	1.86717	0.146518	12.7436	3.38322e-37	3.50666e-35	12475	CD14 antigen
Ptbp1	15423.1	1.06388	0.0838547	12.6872	6.96195e-37	7.11975e-35	19205	polypyrimidine tract binding protein 1
Cope	4548.5	1.00781	0.0794531	12.6843	7.22278e-37	7.28931e-35	59042	coatomer protein complex	subunit epsilon
Bak1	5186.36	1.84127	0.145536	12.6516	1.09572e-36	1.08441e-34	12018	BCL2-antagonist/killer 1
Psma5	3194.09	1.35362	0.107011	12.6493	1.12883e-36	1.11002e-34	26442	proteasome (prosome	macropain) subunit	alpha type 5
Mpp6	1243.95	1.36997	0.108608	12.6139	1.77058e-36	1.72998e-34	56524	membrane protein	palmitoylated 6 (MAGUK p55 subfamily member 6)
Eno1	19815.3	1.41719	0.112361	12.6128	1.7941e-36	1.74186e-34	13806	enolase 1	alpha non-neuron
Eno1b	19819.8	1.41733	0.11239	12.6108	1.84076e-36	1.77593e-34	433182	enolase 1B	retrotransposed
Ostc	3975.99	1.61969	0.128551	12.5996	2.12254e-36	2.03498e-34	66357	oligosaccharyltransferase complex subunit (non-catalytic)
Lap3	4333.99	2.33452	0.185331	12.5965	2.20663e-36	2.10246e-34	66988	leucine aminopeptidase 3
Tkt	17009.7	1.14193	0.0907256	12.5867	2.50054e-36	2.3678e-34	21881	transketolase
Tnfrsf1b	3441.58	2.462	0.195732	12.5784	2.77565e-36	2.61218e-34	21938	tumor necrosis factor receptor superfamily	member 1b
Trim15	2050.92	4.29564	0.34157	12.5762	2.85546e-36	2.6709e-34	69097	tripartite motif-containing 15
Hnrnpab	13648.5	1.28747	0.102581	12.5507	3.94045e-36	3.64135e-34	15384	heterogeneous nuclear ribonucleoprotein A/B
Psmd6	2582.36	1.04259	0.0831521	12.5384	4.60451e-36	4.22953e-34	66413	proteasome (prosome	macropain) 26S subunit	non-ATPase	6
Psmd1	5092.99	1.42332	0.113726	12.5154	6.15111e-36	5.61655e-34	70247	proteasome (prosome	macropain) 26S subunit	non-ATPase	1
Apobec3	3404.32	1.65125	0.132467	12.4653	1.15407e-35	1.04138e-33	80287	apolipoprotein B mRNA editing enzyme	catalytic polypeptide 3
H2afz	4907.33	1.56952	0.125957	12.4607	1.22273e-35	1.09689e-33	51788	H2A histone family	member Z
Hsd17b12	5037.37	1.12385	0.0902133	12.4577	1.26982e-35	1.1325e-33	56348	hydroxysteroid (17-beta) dehydrogenase 12
Tomm40	2970.38	1.56096	0.125627	12.4254	1.9037e-35	1.68802e-33	53333	translocase of outer mitochondrial membrane 40
Vdac2	16503.6	1.18717	0.0956807	12.4076	2.37571e-35	2.07065e-33	22334	voltage-dependent anion channel 2
Gars	5283.55	1.4403	0.116682	12.3438	5.26116e-35	4.55967e-33	353172	glycyl-tRNA synthetase
Slc35b1	2757.04	1.83136	0.148597	12.3244	6.69806e-35	5.77237e-33	110172	solute carrier family 35	member B1
Nudcd2	1178.51	1.29407	0.105134	12.3088	8.1257e-35	6.96359e-33	52653	NudC domain containing 2
Banf1	3253.95	1.14523	0.0933133	12.273	1.26521e-34	1.0548e-32	23825	barrier to autointegration factor 1
Amd1	1992.27	1.02544	0.0835504	12.2733	1.26062e-34	1.0548e-32	11702	S-adenosylmethionine decarboxylase 1
Amd2	1992.27	1.02544	0.0835504	12.2733	1.26062e-34	1.0548e-32	100041585	S-adenosylmethionine decarboxylase 2
Xbp1	9698.52	1.21945	0.0998378	12.2143	2.608e-34	2.11676e-32	22433	X-box binding protein 1
G6pdx	3478.82	1.54953	0.127113	12.1902	3.50608e-34	2.81588e-32	14381	glucose-6-phosphate dehydrogenase X-linked
Sec61b	4319.97	1.52782	0.125446	12.1791	4.01581e-34	3.19184e-32	66212	Sec61 beta subunit
Acsl5	6063.68	1.00235	0.0823619	12.1701	4.48511e-34	3.54647e-32	433256	acyl-CoA synthetase long-chain family member 5
Pde12	1059.57	1.47626	0.12157	12.1434	6.22236e-34	4.89492e-32	211948	phosphodiesterase 12
Nek6	2795.47	1.44806	0.119697	12.0977	1.08556e-33	8.41039e-32	59126	NIMA (never in mitosis gene a)-related expressed kinase 6
Anxa1	11924.6	1.72405	0.142858	12.0683	1.55387e-33	1.18002e-31	16952	annexin A1
Thpo	402.695	2.09191	0.173602	12.05	1.93977e-33	1.44447e-31	21832	thrombopoietin
Psma2	4294.84	1.15892	0.0962087	12.0459	2.03913e-33	1.51112e-31	19166	proteasome (prosome	macropain) subunit	alpha type 2
Ykt6	4194.27	1.05764	0.0880148	12.0167	2.90448e-33	2.1116e-31	56418	YKT6 v-SNARE homolog (S. cerevisiae)
Parp3	2201.61	1.1413	0.0951014	12.0009	3.51661e-33	2.53262e-31	235587	poly (ADP-ribose) polymerase family	member 3
Tfdp1	2952.17	1.21687	0.101478	11.9915	3.93528e-33	2.80777e-31	21781	transcription factor Dp 1
Ddost	11300.3	1.18586	0.0990546	11.9717	4.99745e-33	3.53276e-31	13200	dolichyl-di-phosphooligosaccharide-protein glycotransferase
S100a11	10864.2	1.92185	0.16067	11.9615	5.65649e-33	3.9803e-31	20195	S100 calcium binding protein A11
Serinc2	6152.05	1.05692	0.0884564	11.9485	6.60769e-33	4.60737e-31	230779	serine incorporator 2
Mif	2660.01	1.54926	0.129702	11.9448	6.91362e-33	4.79886e-31	17319	macrophage migration inhibitory factor (glycosylation-inhibiting factor)
Dbf4	1142.02	1.92214	0.161129	11.9293	8.33156e-33	5.75703e-31	27214	DBF4 zinc finger
Mrps7	1780.76	1.1892	0.0998094	11.9147	9.92454e-33	6.82545e-31	50529	mitchondrial ribosomal protein S7
Psmc4	3450.38	1.21933	0.102759	11.8659	1.77929e-32	1.19189e-30	23996	proteasome (prosome	macropain) 26S subunit	ATPase	4
Psme2	4689.98	1.96368	0.165574	11.8598	1.91339e-32	1.27615e-30	19188	proteasome (prosome	macropain) activator subunit 2 (PA28 beta)
2810417H13Rik	1527.56	2.11449	0.178305	11.8588	1.93699e-32	1.2863e-30	NA	NA
Psmb3	3144.01	1.24845	0.105396	11.8454	2.27347e-32	1.48405e-30	26446	proteasome (prosome	macropain) subunit	beta type 3
Myd88	1642.45	1.03916	0.0877307	11.8449	2.2873e-32	1.48675e-30	17874	myeloid differentiation primary response gene 88
Arpc4	5298.89	1.0013	0.0845933	11.8367	2.52227e-32	1.63256e-30	68089	actin related protein 2/3 complex	subunit 4
Tuba4a	5353.54	1.82973	0.154615	11.8341	2.60221e-32	1.67723e-30	22145	tubulin	alpha 4A
Rrm2	1634.82	2.62756	0.222476	11.8105	3.44368e-32	2.20109e-30	20135	ribonucleotide reductase M2
Actb	109598	1.2231	0.103648	11.8005	3.88182e-32	2.46062e-30	11461	actin	beta
Psmd3	5005.59	1.32947	0.112989	11.7664	5.81292e-32	3.59557e-30	22123	proteasome (prosome	macropain) 26S subunit	non-ATPase	3
0610040J01Rik	3068.9	1.05783	0.0899093	11.7655	5.87818e-32	3.62134e-30	76261	RIKEN cDNA 0610040J01 gene
Psma6	4040.09	1.07155	0.0911415	11.757	6.50217e-32	3.97384e-30	26443	proteasome (prosome	macropain) subunit	alpha type 6
Fam3b	3045.76	2.27506	0.193565	11.7535	6.77911e-32	4.12665e-30	52793	family with sequence similarity 3	member B
Galnt3	3251.63	2.10202	0.179364	11.7193	1.01501e-31	6.13002e-30	14425	polypeptide N-acetylgalactosaminyltransferase 3
Alas1	7653.45	2.18389	0.186364	11.7184	1.02596e-31	6.17186e-30	11655	aminolevulinic acid synthase 1
Arl1	4034.76	1.63782	0.140327	11.6715	1.78323e-31	1.0401e-29	104303	ADP-ribosylation factor-like 1
Cd177	17774.2	2.30492	0.197703	11.6585	2.07644e-31	1.20654e-29	68891	CD177 antigen
Golt1b	1246.49	1.07554	0.0923226	11.6498	2.30117e-31	1.32706e-29	66964	golgi transport 1B
Prss27	113.338	4.20245	0.361727	11.6177	3.34937e-31	1.91714e-29	213171	protease	serine 27
Dhrs9	1262.32	4.12471	0.355882	11.5901	4.62631e-31	2.59955e-29	241452	dehydrogenase/reductase (SDR family) member 9
Map2k3	4517.34	1.29685	0.112176	11.5609	6.50428e-31	3.62821e-29	26397	mitogen-activated protein kinase kinase 3
Rad23b	5270.99	1.14944	0.0994768	11.5549	6.97231e-31	3.87519e-29	19359	RAD23 homolog B	nucleotide excision repair protein
Psmb10	5173.6	1.99914	0.173026	11.5539	7.05073e-31	3.90463e-29	19171	proteasome (prosome	macropain) subunit	beta type 10
Fanca	709.598	2.17765	0.188496	11.5528	7.14588e-31	3.94309e-29	14087	Fanconi anemia	complementation group A
Bpgm	2699.18	1.71812	0.148767	11.549	7.46452e-31	4.10415e-29	12183	2	3-bisphosphoglycerate mutase
Ptk6	1337.55	2.37637	0.205941	11.5391	8.38456e-31	4.59354e-29	20459	PTK6 protein tyrosine kinase 6
0610007P14Rik	2199.84	1.25327	0.108798	11.5193	1.05457e-30	5.71629e-29	NA	NA
Tsfm	999.33	1.01754	0.0884046	11.51	1.17454e-30	6.34418e-29	66399	Ts translation elongation factor	mitochondrial
Pdzd11	1373.67	1.24851	0.108507	11.5063	1.22623e-30	6.59263e-29	72621	PDZ domain containing 11
Dcaf13	1640.45	1.00572	0.0874078	11.5061	1.22913e-30	6.59263e-29	223499	DDB1 and CUL4 associated factor 13
D730005E14Rik	692.897	2.06161	0.179309	11.4975	1.3572e-30	7.25414e-29	109361	RIKEN cDNA D730005E14 gene
Acot9	1548.44	1.33836	0.116453	11.4927	1.43487e-30	7.64267e-29	56360	acyl-CoA thioesterase 9
Tars	3789.48	1.22656	0.106755	11.4894	1.49072e-30	7.91267e-29	110960	threonyl-tRNA synthetase
Ankrd22	422.097	1.54207	0.134568	11.4594	2.10975e-30	1.11598e-28	52024	ankyrin repeat domain 22
Vsig1	1877.03	2.20641	0.19259	11.4565	2.1816e-30	1.15002e-28	78789	V-set and immunoglobulin domain containing 1
Psmc2	3441.49	1.1781	0.102864	11.453	2.27121e-30	1.19316e-28	19181	proteasome (prosome	macropain) 26S subunit	ATPase 2
Urah	843.984	1.63754	0.143019	11.4498	2.35737e-30	1.2342e-28	76974	urate (5-hydroxyiso-) hydrolase
Ada	418.634	1.94957	0.170744	11.4181	3.39713e-30	1.74872e-28	11486	adenosine deaminase
Slc51b	1024.8	3.00114	0.262923	11.4145	3.53841e-30	1.81536e-28	330962	solute carrier family 51	beta subunit
Tmem14c	3449.49	1.01528	0.0889722	11.4112	3.6777e-30	1.87605e-28	66154	transmembrane protein 14C
Itga6	13123.3	1.14005	0.100029	11.3972	4.31753e-30	2.17865e-28	16403	integrin alpha 6
Tnfrsf8	253.7	3.77151	0.331318	11.3833	5.0619e-30	2.53757e-28	21941	tumor necrosis factor receptor superfamily	member 8
Clca4b	35258.7	6.64387	0.583674	11.3828	5.09086e-30	2.54377e-28	99709	chloride channel accessory 4B
Tmem173	1618.1	1.93233	0.169845	11.377	5.44542e-30	2.7121e-28	72512	transmembrane protein 173
Psma7	4333.63	1.1235	0.0987973	11.3717	5.7831e-30	2.87096e-28	26444	proteasome (prosome	macropain) subunit	alpha type 7
Tmed9	4929.55	1.32592	0.116616	11.37	5.89853e-30	2.90298e-28	67511	transmembrane p24 trafficking protein 9
Psmb4	6049.94	1.16577	0.102531	11.3699	5.90436e-30	2.90298e-28	19172	proteasome (prosome	macropain) subunit	beta type 4
B3gnt3	9664.04	1.31108	0.115658	11.3359	8.71633e-30	4.25823e-28	72297	UDP-GlcNAc:betaGal beta-1	3-N-acetylglucosaminyltransferase 3
Cks1b	722.581	2.09393	0.184767	11.3328	9.02458e-30	4.39483e-28	54124	CDC28 protein kinase 1b
Ciapin1	1073.57	1.06076	0.0936112	11.3316	9.15268e-30	4.4431e-28	109006	cytokine induced apoptosis inhibitor 1
Farsa	1387.45	1.10468	0.0977099	11.3057	1.22944e-29	5.89363e-28	66590	phenylalanyl-tRNA synthetase	alpha subunit
Mrps28	826.049	1.221	0.108185	11.2861	1.53646e-29	7.31967e-28	66230	mitochondrial ribosomal protein S28
Stk40	3111.71	1.13345	0.100576	11.2696	1.85388e-29	8.67026e-28	74178	serine/threonine kinase 40
Ccdc109b	283.537	2.11225	0.187561	11.2617	2.02904e-29	9.42783e-28	NA	NA
Calr	30418.2	1.8519	0.164446	11.2614	2.0343e-29	9.42783e-28	12317	calreticulin
Mrpl20	1828.7	1.28578	0.114243	11.2548	2.19256e-29	1.01307e-27	66448	mitochondrial ribosomal protein L20
Psme1	5261.68	1.5991	0.142099	11.2534	2.2282e-29	1.02495e-27	19186	proteasome (prosome	macropain) activator subunit 1 (PA28 alpha)
Pomp	3680.16	1.35806	0.120706	11.251	2.29083e-29	1.049e-27	66537	proteasome maturation protein
Nars	7266.35	1.3443	0.119598	11.2401	2.59034e-29	1.17562e-27	70223	asparaginyl-tRNA synthetase
Psmc5	4051.66	1.07126	0.0953285	11.2375	2.66763e-29	1.20712e-27	19184	protease (prosome	macropain) 26S subunit	ATPase 5
Slc35a4	3623.87	1.07212	0.0954149	11.2364	2.70286e-29	1.21947e-27	67843	solute carrier family 35	member A4
Rpn1	13118.2	1.51364	0.134716	11.2358	2.71895e-29	1.22313e-27	103963	ribophorin I
Naa20	1836.49	1.21714	0.10834	11.2344	2.76266e-29	1.23916e-27	67877	N(alpha)-acetyltransferase 20	NatB catalytic subunit
Cib1	6880.21	1.27242	0.113433	11.2173	3.35326e-29	1.49091e-27	23991	calcium and integrin binding 1 (calmyrin)
Arf1	18637.1	1.26366	0.112656	11.2171	3.3628e-29	1.49091e-27	11840	ADP-ribosylation factor 1
Psme2b	1507.75	1.8588	0.165755	11.2141	3.47511e-29	1.53626e-27	621823	protease (prosome	macropain) activator subunit 2B
Nus1	5527.38	1.63003	0.145411	11.2098	3.64967e-29	1.60879e-27	52014	NUS1 dehydrodolichyl diphosphate synthase subunit
Lrrc59	8846.8	2.04099	0.182249	11.1989	4.12863e-29	1.81471e-27	98238	leucine rich repeat containing 59
Hif1a	8943.11	1.82974	0.163573	11.186	4.77235e-29	2.09165e-27	15251	hypoxia inducible factor 1	alpha subunit
Kcnk6	2017.58	2.24519	0.200918	11.1747	5.42361e-29	2.37032e-27	52150	potassium inwardly-rectifying channel	subfamily K	member 6
Ppp2r1b	1546.35	1.28015	0.114603	11.1703	5.69938e-29	2.48376e-27	73699	protein phosphatase 2	regulatory subunit A	beta
Pkp2	2479.53	1.24431	0.111431	11.1666	5.94052e-29	2.58152e-27	67451	plakophilin 2
H60c	111.69	4.60404	0.412772	11.1539	6.85066e-29	2.96862e-27	670558	histocompatibility 60c
Rars	3558.65	1.39088	0.124748	11.1495	7.20211e-29	3.11212e-27	104458	arginyl-tRNA synthetase
Calm1	32302.9	1.07324	0.0963202	11.1424	7.79605e-29	3.35931e-27	12313	calmodulin 1
Arf2	1080.3	1.49987	0.134687	11.136	8.38331e-29	3.60224e-27	11841	ADP-ribosylation factor 2
Scamp4	2668.99	1.04779	0.0941707	11.1265	9.31722e-29	3.99235e-27	56214	secretory carrier membrane protein 4
Phf5a	1711.21	1.05243	0.0946223	11.1224	9.76183e-29	4.17121e-27	68479	PHD finger protein 5A
Bcl3	2829.07	1.82475	0.164181	11.1143	1.06907e-28	4.53027e-27	12051	B cell leukemia/lymphoma 3
Ccdc25	1561.38	1.34666	0.121176	11.1132	1.08187e-28	4.57186e-27	67179	coiled-coil domain containing 25
Gch1	1639.29	1.93138	0.173883	11.1073	1.15546e-28	4.86945e-27	14528	GTP cyclohydrolase 1
Psmd7	3511.52	1.11035	0.100127	11.0894	1.41162e-28	5.88431e-27	17463	proteasome (prosome	macropain) 26S subunit	non-ATPase	7
Crb3	2384.67	1.15796	0.104522	11.0785	1.59464e-28	6.59345e-27	224912	crumbs family member 3
Aars	3688.84	1.39254	0.12603	11.0493	2.2086e-28	8.98673e-27	234734	alanyl-tRNA synthetase
Mlx	5207.72	1.31044	0.118632	11.0462	2.28745e-28	9.28292e-27	21428	MAX-like protein X
Rcc1	1935.14	1.32536	0.120149	11.0309	2.71027e-28	1.09409e-26	100088	regulator of chromosome condensation 1
Socs1	829.806	4.27551	0.388003	11.0193	3.08549e-28	1.23904e-26	12703	suppressor of cytokine signaling 1
Pdia6	8611.41	1.49686	0.136111	10.9974	3.934e-28	1.56341e-26	71853	protein disulfide isomerase associated 6
Bud31	1716.37	1.22761	0.111667	10.9935	4.10835e-28	1.62848e-26	231889	BUD31 homolog
Batf2	1727.34	2.68794	0.244611	10.9886	4.33588e-28	1.71424e-26	74481	basic leucine zipper transcription factor	ATF-like 2
Psmc3	5445.69	1.01578	0.0924582	10.9864	4.44459e-28	1.7527e-26	19182	proteasome (prosome	macropain) 26S subunit	ATPase 3
Psme3	4395.66	1.26358	0.11504	10.9838	4.57111e-28	1.79797e-26	19192	proteaseome (prosome	macropain) activator subunit 3 (PA28 gamma	Ki)
Casp8	4625.84	1.3555	0.123582	10.9685	5.41866e-28	2.12047e-26	12370	caspase 8
Psmb7	3135.41	1.08485	0.098914	10.9676	5.47258e-28	2.13612e-26	19177	proteasome (prosome	macropain) subunit	beta type 7
Hs6st1	4592.51	1.28636	0.117357	10.9612	5.87371e-28	2.28108e-26	50785	heparan sulfate 6-O-sulfotransferase 1
Lsm12	894.591	1.21771	0.1113	10.9408	7.35335e-28	2.84132e-26	268490	LSM12 homolog
Psma1	4750.72	1.2523	0.114484	10.9386	7.53657e-28	2.89752e-26	26440	proteasome (prosome	macropain) subunit	alpha type 1
Tpi1	22692.8	1.31941	0.120845	10.9182	9.43295e-28	3.59954e-26	21991	triosephosphate isomerase 1
Pgs1	1715.15	1.13738	0.104302	10.9047	1.09508e-27	4.16835e-26	74451	phosphatidylglycerophosphate synthase 1
Nek2	1722.08	1.88973	0.173416	10.8971	1.19011e-27	4.48557e-26	18005	NIMA (never in mitosis gene a)-related expressed kinase 2
Metap2	5761.09	1.14858	0.105732	10.8631	1.72701e-27	6.35309e-26	56307	methionine aminopeptidase 2
Sprr2h	806.476	8.21125	0.756039	10.8609	1.7704e-27	6.49712e-26	20762	small proline-rich protein 2H
Asns	1759.38	2.03783	0.187715	10.856	1.86846e-27	6.82431e-26	27053	asparagine synthetase
Tac1	3011.71	3.64567	0.336031	10.8492	2.01136e-27	7.32879e-26	21333	tachykinin 1
Ran	5750.07	1.25179	0.115665	10.8226	2.68996e-27	9.7551e-26	19384	RAN	member RAS oncogene family
Rilpl2	669.968	1.72294	0.159216	10.8214	2.72596e-27	9.83912e-26	80291	Rab interacting lysosomal protein-like 2
Fam96a	3065.34	1.10042	0.101759	10.814	2.95616e-27	1.05952e-25	68250	family with sequence similarity 96	member A
Ube2m	3463.47	1.05543	0.0975972	10.8141	2.95188e-27	1.05952e-25	22192	ubiquitin-conjugating enzyme E2M
Smpdl3b	632.525	2.36298	0.218858	10.7969	3.56144e-27	1.27052e-25	100340	sphingomyelin phosphodiesterase	acid-like 3B
Lrp8	744.515	2.18448	0.202632	10.7806	4.25265e-27	1.51008e-25	16975	low density lipoprotein receptor-related protein 8	apolipoprotein e receptor
Creb3	1810.53	1.15383	0.107178	10.7656	5.0053e-27	1.76915e-25	12913	cAMP responsive element binding protein 3
Tubb4b	17018.6	1.55335	0.144392	10.7578	5.44407e-27	1.91103e-25	227613	tubulin	beta 4B class IVB
Psma4	3788.91	1.1798	0.109676	10.7571	5.4867e-27	1.9216e-25	26441	proteasome (prosome	macropain) subunit	alpha type 4
Nsf	3392.93	1.41063	0.131192	10.7524	5.77469e-27	2.01327e-25	18195	N-ethylmaleimide sensitive fusion protein
S100a8	1492.11	9.30271	0.865423	10.7493	5.96987e-27	2.07659e-25	20201	S100 calcium binding protein A8 (calgranulin A)
Pkp3	4115.18	1.04405	0.0971622	10.7454	6.22639e-27	2.16093e-25	56460	plakophilin 3
Plac8	31791.1	2.00067	0.186335	10.737	6.82603e-27	2.35836e-25	231507	placenta-specific 8
Grhpr	885.945	1.13035	0.105357	10.7287	7.46264e-27	2.57251e-25	76238	glyoxylate reductase/hydroxypyruvate reductase
Birc5	2002.24	2.19334	0.204631	10.7185	8.3321e-27	2.853e-25	11799	baculoviral IAP repeat-containing 5
Il18bp	725.075	3.4975	0.327176	10.69	1.13387e-26	3.85666e-25	16068	interleukin 18 binding protein
Gorasp2	5724.92	1.18718	0.11112	10.6838	1.21208e-26	4.11356e-25	70231	golgi reassembly stacking protein 2
Mrpl46	966.599	1.2277	0.115036	10.6723	1.37249e-26	4.62725e-25	67308	mitochondrial ribosomal protein L46
Klhdc4	1078.48	1.25197	0.117356	10.6681	1.43537e-26	4.82865e-25	234825	kelch domain containing 4
Snd1	5635.78	1.26559	0.118687	10.6633	1.51076e-26	5.07114e-25	56463	staphylococcal nuclease and tudor domain containing 1
Ppp1r14b	1828.72	1.15793	0.108741	10.6485	1.77207e-26	5.93527e-25	18938	protein phosphatase 1	regulatory (inhibitor) subunit 14B
Psmc1	3943.94	1.01054	0.095103	10.6258	2.26078e-26	7.52285e-25	19179	protease (prosome	macropain) 26S subunit	ATPase 1
Lsm3	991.623	1.37267	0.129343	10.6127	2.60231e-26	8.60332e-25	67678	LSM3 homolog	U6 small nuclear RNA and mRNA degradation associated
Cldn7	27621.7	1.13971	0.107475	10.6044	2.84306e-26	9.31891e-25	53624	claudin 7
Ppih	778.688	1.34583	0.127038	10.5939	3.18059e-26	1.0403e-24	66101	peptidyl prolyl isomerase H
Hmbs	1187.09	1.22637	0.115845	10.5863	3.45026e-26	1.12593e-24	15288	hydroxymethylbilane synthase
Taf4b	562.903	1.64999	0.156014	10.5759	3.85341e-26	1.24971e-24	72504	TATA-box binding protein associated factor 4b
Rnf183	95.3326	4.31475	0.408163	10.5711	4.05518e-26	1.31237e-24	76072	ring finger protein 183
Nr2c2ap	687.532	1.11776	0.105806	10.5642	4.3667e-26	1.40725e-24	75692	nuclear receptor 2C2-associated protein
Mydgf	2494.64	1.32452	0.125404	10.562	4.46982e-26	1.43746e-24	28106	myeloid derived growth factor
Psmd14	2622.8	1.3831	0.130978	10.5598	4.57641e-26	1.46866e-24	59029	proteasome (prosome	macropain) 26S subunit	non-ATPase	14
Degs2	4373.36	1.05341	0.0997826	10.5571	4.71139e-26	1.50883e-24	70059	delta(4)-desaturase	sphingolipid 2
Paqr4	4600.01	1.13737	0.107824	10.5483	5.17135e-26	1.64582e-24	76498	progestin and adipoQ receptor family member IV
Trim27	2120.52	1.03739	0.0985559	10.5259	6.56169e-26	2.06686e-24	19720	tripartite motif-containing 27
Mrpl35	1095.29	1.02654	0.0976007	10.5178	7.15475e-26	2.24905e-24	66223	mitochondrial ribosomal protein L35
Igsf5	1909.35	1.2546	0.119309	10.5155	7.32784e-26	2.29875e-24	72058	immunoglobulin superfamily	member 5
1700024P16Rik	140.12	3.14829	0.299599	10.5083	7.90902e-26	2.47601e-24	NA	NA
Ncapg	980.694	1.86995	0.177984	10.5063	8.08138e-26	2.52482e-24	54392	non-SMC condensin I complex	subunit G
Ssr3	9958.72	1.28849	0.122749	10.497	8.9197e-26	2.77542e-24	67437	signal sequence receptor	gamma
Cdkn2aipnl	1597.44	1.02839	0.0979799	10.496	9.01465e-26	2.79929e-24	52626	CDKN2A interacting protein N-terminal like
Cyp2j6	2139.62	1.16552	0.111253	10.4763	1.10949e-25	3.42447e-24	13110	cytochrome P450	family 2	subfamily j	polypeptide 6
Sf3b5	1556.24	1.16169	0.110896	10.4755	1.11966e-25	3.44893e-24	66125	splicing factor 3b	subunit 5
Ltf	377.12	7.19525	0.687021	10.4731	1.14807e-25	3.52935e-24	17002	lactotransferrin
Dnajc10	4615.42	1.32774	0.126873	10.4651	1.24954e-25	3.82593e-24	66861	DnaJ heat shock protein family (Hsp40) member C10
H2-D1	34223.8	1.78011	0.170223	10.4575	1.35348e-25	4.11136e-24	14964	histocompatibility 2	D region locus 1
Actl6a	1703.28	1.04473	0.100025	10.4446	1.55063e-25	4.70091e-24	56456	actin-like 6A
Uchl5	1140.89	1.18001	0.113142	10.4295	1.81902e-25	5.47134e-24	56207	ubiquitin carboxyl-terminal esterase L5
Hk2	12324.2	2.44461	0.23463	10.419	2.03031e-25	6.07113e-24	15277	hexokinase 2
Arpc3	7854.06	1.0835	0.104004	10.4178	2.05642e-25	6.13726e-24	56378	actin related protein 2/3 complex	subunit 3
Mrpl54	1476.18	1.02452	0.0984181	10.4099	2.23471e-25	6.64351e-24	66047	mitochondrial ribosomal protein L54
Hmox1	725.667	2.13199	0.204963	10.4018	2.43256e-25	7.20375e-24	15368	heme oxygenase 1
Isyna1	3452.81	1.20595	0.11595	10.4006	2.46348e-25	7.28127e-24	71780	myo-inositol 1-phosphate synthase A1
Psmd12	2630.55	1.16587	0.112138	10.3967	2.56558e-25	7.55394e-24	66997	proteasome (prosome	macropain) 26S subunit	non-ATPase	12
Itga3	7675.66	1.46648	0.141105	10.3928	2.67257e-25	7.83885e-24	16400	integrin alpha 3
Prelid2	901.286	1.33144	0.128154	10.3893	2.77364e-25	8.11978e-24	77619	PRELI domain containing 2
Slmo2	4286.64	1.12386	0.108237	10.3834	2.95131e-25	8.59073e-24	NA	NA
Atp5g1	4666.33	1.21705	0.117346	10.3714	3.34593e-25	9.72094e-24	11951	ATP synthase	H+ transporting	mitochondrial F0 complex	subunit C1 (subunit 9)
Sdcbp2	4824.09	1.4674	0.141616	10.3618	3.69786e-25	1.07231e-23	228765	syndecan binding protein (syntenin) 2
Sema6b	458.204	1.77424	0.171358	10.354	4.01389e-25	1.15957e-23	20359	sema domain	transmembrane domain (TM)	and cytoplasmic domain	(semaphorin) 6B
Nup93	1511.52	1.46923	0.142171	10.3342	4.93428e-25	1.41216e-23	71805	nucleoporin 93
Mphosph6	694.545	1.16202	0.112628	10.3173	5.88488e-25	1.67027e-23	68533	M phase phosphoprotein 6
Sec13	3621.5	1.20939	0.117327	10.3078	6.49607e-25	1.83517e-23	110379	SEC13 homolog	nuclear pore and COPII coat complex component
Rpn2	11861.8	1.1522	0.111872	10.2993	7.09733e-25	2.00134e-23	20014	ribophorin II
Sdf2l1	1463.08	2.00747	0.195057	10.2917	7.67718e-25	2.15298e-23	64136	stromal cell-derived factor 2-like 1
Mkrn2os	1821.7	1.68753	0.16399	10.2904	7.78166e-25	2.1783e-23	70291	makorin	ring finger protein 2	opposite strand
Krt20	22746	2.29695	0.2233	10.2864	8.11782e-25	2.26413e-23	66809	keratin 20
Tnfaip8	2231.86	1.15115	0.111931	10.2845	8.2771e-25	2.30437e-23	106869	tumor necrosis factor	alpha-induced protein 8
Lbp	886.279	3.65128	0.355826	10.2614	1.05167e-24	2.91729e-23	16803	lipopolysaccharide binding protein
Rfc5	860.552	1.31679	0.128363	10.2583	1.0855e-24	3.00571e-23	72151	replication factor C (activator 1) 5
Tmem54	5363.56	1.29154	0.12598	10.252	1.15976e-24	3.20552e-23	66260	transmembrane protein 54
Psmb2	3670.64	1.28822	0.12577	10.2427	1.27657e-24	3.51571e-23	26445	proteasome (prosome	macropain) subunit	beta type 2
Ceacam12	116.29	5.58171	0.545199	10.2379	1.34074e-24	3.68584e-23	67315	carcinoembryonic antigen-related cell adhesion molecule 12
Ube2s	1553.8	1.60267	0.156595	10.2345	1.38871e-24	3.81089e-23	77891	ubiquitin-conjugating enzyme E2S
Fen1	1099.18	2.1536	0.210647	10.2237	1.55292e-24	4.25389e-23	14156	flap structure specific endonuclease 1
Noc4l	1249.87	1.70076	0.166401	10.2208	1.59973e-24	4.37432e-23	100608	NOC4 like
Rrbp1	19151	1.24587	0.121963	10.2151	1.69633e-24	4.62199e-23	81910	ribosome binding protein 1
Ssr1	7925.17	1.3061	0.127888	10.2128	1.73769e-24	4.7179e-23	107513	signal sequence receptor	alpha
Aurka	1097.58	2.19314	0.214869	10.2069	1.84738e-24	4.99804e-23	20878	aurora kinase A
Actr2	9021.36	1.05284	0.10318	10.2038	1.90595e-24	5.14741e-23	66713	ARP2 actin-related protein 2
Tifa	3662.85	1.88835	0.185069	10.2035	1.91265e-24	5.15641e-23	211550	TRAF-interacting protein with forkhead-associated domain
H2-L	23033.8	1.79062	0.175658	10.1938	2.11293e-24	5.66648e-23	14980	histocompatibility 2	D region locus L
Gsg2	415.729	1.6942	0.166357	10.1841	2.33429e-24	6.23832e-23	NA	NA
Mpi	3263.78	1.37095	0.134654	10.1813	2.40319e-24	6.41129e-23	110119	mannose phosphate isomerase
Tmem79	1449.95	1.05402	0.103541	10.1797	2.44365e-24	6.49665e-23	71913	transmembrane protein 79
Mad2l1	1318.9	1.76825	0.173754	10.1767	2.51949e-24	6.68668e-23	56150	MAD2 mitotic arrest deficient-like 1
St14	13226.2	1.03806	0.102104	10.1667	2.79218e-24	7.35945e-23	19143	suppression of tumorigenicity 14 (colon carcinoma)
Acat2	2227.9	1.46516	0.144143	10.1646	2.85376e-24	7.50887e-23	110460	acetyl-Coenzyme A acetyltransferase 2
Galnt1	3749.35	1.00317	0.0987081	10.163	2.89897e-24	7.61476e-23	14423	polypeptide N-acetylgalactosaminyltransferase 1
Cxcl5	1697.03	7.62864	0.751089	10.1568	3.09164e-24	8.09314e-23	20311	chemokine (C-X-C motif) ligand 5
Lsm5	401.3	1.35618	0.13367	10.1457	3.46164e-24	9.00027e-23	66373	LSM5 homolog	U6 small nuclear RNA and mRNA degradation associated
Mid1ip1	3959.84	1.00644	0.0992088	10.1447	3.49959e-24	9.08355e-23	68041	Mid1 interacting protein 1 (gastrulation specific G12-like (zebrafish))
Arhgef10l	2624.52	1.1362	0.112196	10.1269	4.19929e-24	1.08629e-22	72754	Rho guanine nucleotide exchange factor (GEF) 10-like
Thoc6	606.57	1.09479	0.108112	10.1264	4.21867e-24	1.08947e-22	386612	THO complex 6
Sec23b	3026.32	1.6212	0.160332	10.1115	4.91183e-24	1.25999e-22	27054	SEC23 homolog B	COPII coat complex component
Irgm1	3954.68	2.96862	0.293775	10.1051	5.24611e-24	1.3435e-22	15944	immunity-related GTPase family M member 1
Slc35c1	10199.3	1.3578	0.13439	10.1034	5.33712e-24	1.36452e-22	228368	solute carrier family 35	member C1
Spdl1	429.191	1.89267	0.187345	10.1026	5.38159e-24	1.3736e-22	70385	spindle apparatus coiled-coil protein 1
Ccne1	342.79	2.16828	0.215031	10.0835	6.53265e-24	1.65638e-22	12447	cyclin E1
Zbp1	2292.43	3.47511	0.344904	10.0756	7.08205e-24	1.78976e-22	58203	Z-DNA binding protein 1
Tacc3	1913.47	1.90501	0.18909	10.0746	7.15687e-24	1.8057e-22	21335	transforming	acidic coiled-coil containing protein 3
Ppm1g	4258.83	1.23706	0.122847	10.0699	7.50297e-24	1.88372e-22	14208	protein phosphatase 1G (formerly 2C)	magnesium-dependent	gamma isoform
Hspe1	2871.78	1.15987	0.115494	10.0427	9.89391e-24	2.46384e-22	15528	heat shock protein 1 (chaperonin 10)
Mrpl51	2488.52	1.05091	0.10483	10.0249	1.18527e-23	2.94346e-22	66493	mitochondrial ribosomal protein L51
Nmt1	2943.8	1.01424	0.101252	10.0169	1.28466e-23	3.16829e-22	18107	N-myristoyltransferase 1
Syne4	150.257	2.27975	0.228088	9.99503	1.60236e-23	3.92654e-22	233066	spectrin repeat containing	nuclear envelope family member 4
Tnip3	2684.3	1.72898	0.173015	9.99322	1.63191e-23	3.99259e-22	414084	TNFAIP3 interacting protein 3
Tmem97	1958.89	1.29053	0.129342	9.97771	1.90827e-23	4.63912e-22	69071	transmembrane protein 97
Akr1b8	2431.52	1.92123	0.192726	9.96873	2.08891e-23	5.05424e-22	14187	aldo-keto reductase family 1	member B8
Agr2	33626.7	1.93407	0.194174	9.96052	2.26878e-23	5.46359e-22	23795	anterior gradient 2
Psmd11	2132.79	1.04527	0.104946	9.96009	2.27862e-23	5.4701e-22	69077	proteasome (prosome	macropain) 26S subunit	non-ATPase	11
Kcnk1	3087.64	1.20676	0.121472	9.9345	2.94656e-23	6.97535e-22	16525	potassium channel	subfamily K	member 1
Rab11a	5311.69	1.08916	0.109906	9.90998	3.76705e-23	8.86297e-22	53869	RAB11A	member RAS oncogene family
Ncf2	1436.51	1.01789	0.102728	9.90861	3.81923e-23	8.95825e-22	17970	neutrophil cytosolic factor 2
AW112010	6331.76	2.50097	0.252576	9.90185	4.08663e-23	9.52718e-22	107350	expressed sequence AW112010
Vimp	2362.18	1.0637	0.107478	9.89688	4.29463e-23	9.98175e-22	NA	NA
Eif2s1	2613.23	1.19919	0.121193	9.89484	4.38308e-23	1.01719e-21	13665	eukaryotic translation initiation factor 2	subunit 1 alpha
Actn4	29003.6	1.23143	0.124464	9.8939	4.42433e-23	1.02521e-21	60595	actinin alpha 4
Haus7	573.429	1.10404	0.111866	9.8693	5.65586e-23	1.29882e-21	73738	HAUS augmin-like complex	subunit 7
Ppil1	1371.74	1.22865	0.124572	9.86292	6.02735e-23	1.37999e-21	68816	peptidylprolyl isomerase (cyclophilin)-like 1
Prep	2463.32	1.11033	0.112895	9.83499	7.95734e-23	1.80838e-21	19072	prolyl endopeptidase
Sec61a1	10241.6	1.47349	0.149891	9.83041	8.32774e-23	1.88697e-21	53421	Sec61 alpha 1 subunit (S. cerevisiae)
Mmp7	198.285	5.40555	0.550147	9.82566	8.73008e-23	1.97521e-21	17393	matrix metallopeptidase 7
Coq7	863.941	1.02024	0.103857	9.82348	8.92134e-23	2.01255e-21	12850	demethyl-Q 7
Pgp	1933.99	1.38982	0.141707	9.80772	1.04299e-22	2.32889e-21	67078	phosphoglycolate phosphatase
Erh	1278.92	1.23321	0.125804	9.80266	1.09656e-22	2.44494e-21	13877	ERH mRNA splicing and mitosis factor
Plk1	1908.24	2.27312	0.23196	9.79965	1.12973e-22	2.51526e-21	18817	polo like kinase 1
Actr3	14044.5	1.02001	0.10414	9.79456	1.18811e-22	2.63758e-21	74117	ARP3 actin-related protein 3
Srp19	1252.42	1.10635	0.11299	9.79161	1.22327e-22	2.71171e-21	66384	signal recognition particle 19
Morf4l2	5912.63	1.06204	0.108478	9.79041	1.23793e-22	2.74023e-21	56397	mortality factor 4 like 2
Trim40	3146.13	3.01275	0.307873	9.78568	1.29719e-22	2.86728e-21	195359	tripartite motif-containing 40
Dbnl	4620.7	1.07631	0.110038	9.78122	1.3557e-22	2.9837e-21	13169	drebrin-like
Insl6	218.357	1.82184	0.186404	9.77356	1.46218e-22	3.19969e-21	27356	insulin-like 6
Lsm6	1195.92	1.04083	0.106639	9.76038	1.66538e-22	3.62882e-21	78651	LSM6 homolog	U6 small nuclear RNA and mRNA degradation associated
Itpa	1584.95	1.10412	0.113166	9.75665	1.72774e-22	3.75937e-21	16434	inosine triphosphatase (nucleoside triphosphate pyrophosphatase)
Mcfd2	3439.37	1.35626	0.139139	9.74758	1.88909e-22	4.09882e-21	193813	multiple coagulation factor deficiency 2
Gtf2f2	769.942	1.04297	0.107037	9.74406	1.95575e-22	4.22551e-21	68705	general transcription factor IIF	polypeptide 2
Hsp90b1	29894.8	1.63507	0.167871	9.74005	2.03448e-22	4.37712e-21	22027	heat shock protein 90	beta (Grp94)	member 1
Eif2ak2	2079.48	1.01	0.103831	9.7274	2.30405e-22	4.95017e-21	19106	eukaryotic translation initiation factor 2-alpha kinase 2
Cap1	13776.3	1.09962	0.113083	9.72399	2.3826e-22	5.11176e-21	12331	CAP	adenylate cyclase-associated protein 1 (yeast)
Chchd4	863.145	1.1573	0.119056	9.72064	2.46226e-22	5.26793e-21	72170	coiled-coil-helix-coiled-coil-helix domain containing 4
Cars	1493.73	1.18926	0.122669	9.6949	3.16953e-22	6.74944e-21	27267	cysteinyl-tRNA synthetase
Slc35f6	1526.6	1.14574	0.118216	9.69187	3.265e-22	6.9274e-21	74919	solute carrier family 35	member F6
Cep55	868.708	1.87087	0.19313	9.68711	3.42072e-22	7.22781e-21	74107	centrosomal protein 55
Pcsk9	3343.55	2.82674	0.291871	9.68488	3.49604e-22	7.37678e-21	100102	proprotein convertase subtilisin/kexin type 9
Yars	2760.28	1.16212	0.120236	9.66531	4.23322e-22	8.87125e-21	107271	tyrosyl-tRNA synthetase
Manf	4987.82	2.18211	0.225889	9.66009	4.45462e-22	9.29713e-21	74840	mesencephalic astrocyte-derived neurotrophic factor
Rpl36al	2373.52	1.09818	0.113734	9.65571	4.64908e-22	9.68979e-21	66483	ribosomal protein L36A-like
Rnpep	5789.12	1.29976	0.134873	9.63692	5.5836e-22	1.15434e-20	215615	arginyl aminopeptidase (aminopeptidase B)
Pdcd10	1647.05	1.14014	0.118405	9.62916	6.02185e-22	1.2416e-20	56426	programmed cell death 10
Eftud2	3295.88	1.04207	0.108274	9.6243	6.3138e-22	1.29831e-20	20624	elongation factor Tu GTP binding domain containing 2
Rangap1	4767.68	1.33296	0.138517	9.62306	6.3902e-22	1.31226e-20	19387	RAN GTPase activating protein 1
Rmdn3	2533.48	1.69124	0.175791	9.62075	6.53559e-22	1.34032e-20	67809	regulator of microtubule dynamics 3
Dennd2d	3842.94	1.00508	0.10451	9.61702	6.77632e-22	1.38783e-20	72121	DENN/MADD domain containing 2D
Ccdc124	1656.61	1.08908	0.113329	9.60988	7.26304e-22	1.48356e-20	234388	coiled-coil domain containing 124
Atp5g3	18605.8	1.12658	0.117241	9.60915	7.31486e-22	1.49215e-20	228033	ATP synthase	H+ transporting	mitochondrial F0 complex	subunit C3 (subunit 9)
Tomm6	2868.01	1.03653	0.108082	9.59025	8.78698e-22	1.78297e-20	66119	translocase of outer mitochondrial membrane 6
Mycbp	760.848	1.15841	0.120952	9.5774	9.95177e-22	2.00605e-20	56309	MYC binding protein
Rab1	9890.7	1.01882	0.106535	9.56326	1.14108e-21	2.28215e-20	NA	NA
Mrpl53	1010.15	1.01047	0.105817	9.54922	1.30678e-21	2.60338e-20	68499	mitochondrial ribosomal protein L53
Lpcat4	1416.38	2.11297	0.221352	9.54575	1.35128e-21	2.68506e-20	99010	lysophosphatidylcholine acyltransferase 4
Prr13	11859.9	1.44936	0.151885	9.54247	1.39464e-21	2.76404e-20	66151	proline rich 13
Ufm1	2380.98	1.05609	0.110675	9.54226	1.39752e-21	2.76619e-20	67890	ubiquitin-fold modifier 1
Fignl1	527.39	1.85981	0.195153	9.53003	1.57239e-21	3.10431e-20	60530	fidgetin-like 1
Ube2f	1087.77	1.23511	0.129689	9.52364	1.6721e-21	3.29691e-20	67921	ubiquitin-conjugating enzyme E2F (putative)
Ppef1	77.1348	5.6891	0.597408	9.52298	1.68288e-21	3.31391e-20	237178	protein phosphatase with EF hand calcium-binding domain 1
Lmnb1	3191.76	1.52279	0.159924	9.52195	1.69956e-21	3.34246e-20	16906	lamin B1
Cycs	3365.57	1.74972	0.184101	9.50418	2.01634e-21	3.93521e-20	13063	cytochrome c	somatic
Apaf1	2211.13	1.25221	0.131888	9.49449	2.21284e-21	4.30227e-20	11783	apoptotic peptidase activating factor 1
Gfm1	2389.6	1.22575	0.12913	9.49231	2.25975e-21	4.38238e-20	28030	G elongation factor	mitochondrial 1
Tbcb	1707.96	1.00252	0.105734	9.48151	2.50635e-21	4.83007e-20	66411	tubulin folding cofactor B
Tma7	1509.95	1.03473	0.109351	9.46244	3.00827e-21	5.77097e-20	66167	translational machinery associated 7
Phlda2	229.577	2.27644	0.241116	9.44129	3.68232e-21	7.02266e-20	22113	pleckstrin homology like domain	family A	member 2
Txndc11	1826.14	1.1469	0.121484	9.44075	3.70114e-21	7.04411e-20	106200	thioredoxin domain containing 11
Epsti1	1732.48	1.27892	0.135527	9.43666	3.84862e-21	7.29763e-20	108670	epithelial stromal interaction 1 (breast)
Clca3b	37907.1	2.38723	0.25303	9.43457	3.92614e-21	7.43543e-20	229927	chloride channel accessory 3B
D17H6S56E-5	9142.4	1.70219	0.180737	9.41808	4.5943e-21	8.6687e-20	110956	DNA segment	Chr 17	human D6S56E 5
Top2a	7175.88	1.85824	0.197358	9.41559	4.70446e-21	8.86565e-20	21973	topoisomerase (DNA) II alpha
Surf4	9165.49	1.15537	0.122717	9.41495	4.73295e-21	8.90839e-20	20932	surfeit gene 4
Cptp	1009.42	1.16149	0.123394	9.41287	4.82759e-21	9.0532e-20	79554	ceramide-1-phosphate transfer protein
Pglyrp1	12038.9	1.7216	0.183122	9.40135	5.3868e-21	1.00527e-19	21946	peptidoglycan recognition protein 1
Mir3076	767.725	1.24274	0.132217	9.39924	5.4957e-21	1.02344e-19	100526475	microRNA 3076
Jagn1	1059.1	1.10996	0.118267	9.38525	6.27665e-21	1.16285e-19	67767	jagunal homolog 1
Pdia4	5850.55	1.56967	0.167274	9.38385	6.36074e-21	1.17701e-19	12304	protein disulfide isomerase associated 4
Krt19	123379	1.3229	0.140985	9.38328	6.39498e-21	1.18192e-19	16669	keratin 19
Snrpa1	1242.1	1.19842	0.127815	9.37619	6.83977e-21	1.26108e-19	68981	small nuclear ribonucleoprotein polypeptide A'
Mapk13	9992.95	1.14153	0.12178	9.37367	7.00508e-21	1.28846e-19	26415	mitogen-activated protein kinase 13
Timm23	1377.61	1.24653	0.133002	9.37228	7.09838e-21	1.30406e-19	53600	translocase of inner mitochondrial membrane 23
Tmem181c-ps	1393.87	3.31574	0.35407	9.36465	7.63025e-21	1.39842e-19	100040525	transmembrane protein 181C	pseudogene
2810408I11Rik	80.8499	2.80288	0.299471	9.35942	8.01722e-21	1.4641e-19	69941	RIKEN cDNA 2810408I11 gene
Dcp2	2680.51	1.68526	0.180107	9.357	8.20358e-21	1.49635e-19	70640	decapping mRNA 2
Alyref	1434.75	1.29578	0.138484	9.35684	8.21568e-21	1.49678e-19	21681	Aly/REF export factor
Pak1	3987.96	1.10388	0.118061	9.35008	8.75843e-21	1.59188e-19	18479	p21 protein (Cdc42/Rac)-activated kinase 1
Cacybp	1993.99	1.38346	0.147985	9.34867	8.87537e-21	1.61122e-19	12301	calcyclin binding protein
Psmb5	2669.51	1.06532	0.114022	9.34308	9.3573e-21	1.6927e-19	19173	proteasome (prosome	macropain) subunit	beta type 5
Eif4e	2411.61	1.07076	0.114608	9.34275	9.38605e-21	1.6959e-19	13684	eukaryotic translation initiation factor 4E
Lyn	1940.48	1.40807	0.150807	9.3369	9.91964e-21	1.78182e-19	17096	LYN proto-oncogene	Src family tyrosine kinase
Tmem150b	967.231	1.02169	0.109535	9.32751	1.08387e-20	1.93782e-19	330460	transmembrane protein 150B
Oas1a	1720.73	1.11433	0.119621	9.31549	1.21391e-20	2.16276e-19	246730	2'-5' oligoadenylate synthetase 1A
Nipal2	1402.91	1.44757	0.155578	9.30445	1.34689e-20	2.3776e-19	223473	NIPA-like domain containing 2
Dnajc25	330.428	1.17848	0.126709	9.30069	1.39537e-20	2.45188e-19	72429	DnaJ heat shock protein family (Hsp40) member C25
Dbi	7986.89	1.22704	0.131956	9.29885	1.41979e-20	2.4891e-19	13167	diazepam binding inhibitor
Lacc1	666.537	1.19944	0.129025	9.29619	1.45573e-20	2.54628e-19	210808	laccase domain containing 1
3930402G23Rik	207.204	2.665	0.286925	9.28814	1.57004e-20	2.73376e-19	665306	RIKEN cDNA 3930402G23 gene
Gbp3	894.501	2.11179	0.227492	9.28292	1.64894e-20	2.86788e-19	55932	guanylate binding protein 3
Gusb	2202.04	1.15701	0.124922	9.26187	2.00887e-20	3.4781e-19	110006	glucuronidase	beta
Epha4	980.242	1.12412	0.121379	9.26122	2.02114e-20	3.49541e-19	13838	Eph receptor A4
Krt8	179244	1.28263	0.138571	9.25612	2.11999e-20	3.654e-19	16691	keratin 8
Pif1	531.148	2.16591	0.234151	9.25008	2.2433e-20	3.85787e-19	208084	PIF1 5'-to-3' DNA helicase
Tmem253	1072.45	1.8145	0.196265	9.24517	2.34872e-20	4.02563e-19	619301	transmembrane protein 253
Daglb	888.088	1.36528	0.147834	9.23518	2.57856e-20	4.3999e-19	231871	diacylglycerol lipase	beta
Trabd	3226.29	1.25876	0.136373	9.23033	2.69803e-20	4.58844e-19	67976	TraB domain containing
Pde9a	10635.7	1.50168	0.162992	9.21322	3.16475e-20	5.31734e-19	18585	phosphodiesterase 9A
Rnf19b	2439.56	1.23482	0.134168	9.20358	3.46227e-20	5.81086e-19	75234	ring finger protein 19B
Aqp4	24562.3	2.43651	0.265059	9.19232	3.8447e-20	6.42459e-19	11829	aquaporin 4
F830016B08Rik	106.097	4.15309	0.453219	9.16352	5.02311e-20	8.31224e-19	240328	RIKEN cDNA F830016B08 gene
Gins1	208.565	1.89048	0.206506	9.15459	5.45646e-20	9.00022e-19	69270	GINS complex subunit 1 (Psf1 homolog)
Ccl9	585.168	1.24941	0.13653	9.15114	5.63351e-20	9.26238e-19	20308	chemokine (C-C motif) ligand 9
Irf8	3715.18	1.5502	0.169434	9.14925	5.73326e-20	9.4163e-19	15900	interferon regulatory factor 8
Ddias	218.765	1.93987	0.2124	9.13306	6.65904e-20	1.08786e-18	74041	DNA damage-induced apoptosis suppressor
Cxcl1	173.529	4.50715	0.493601	9.13117	6.77656e-20	1.10474e-18	14825	chemokine (C-X-C motif) ligand 1
Kpna2	3671.15	1.68569	0.184609	9.13116	6.77677e-20	1.10474e-18	16647	karyopherin (importin) alpha 2
Rab19	428.212	1.20058	0.131493	9.1303	6.83074e-20	1.11235e-18	19331	RAB19	member RAS oncogene family
Rad51	759.504	1.85482	0.203546	9.11254	8.04774e-20	1.30087e-18	19361	RAD51 recombinase
Pdap1	2752.05	1.01909	0.111888	9.10811	8.38319e-20	1.35224e-18	231887	PDGFA associated protein 1
Bub1	836.754	2.01809	0.221726	9.10174	8.88962e-20	1.42942e-18	12235	BUB1	mitotic checkpoint serine/threonine kinase
Ccna2	4320.21	1.97188	0.216886	9.09179	9.74261e-20	1.55841e-18	12428	cyclin A2
Letm1	4900.11	1.12193	0.123486	9.08549	1.03235e-19	1.64962e-18	56384	leucine zipper-EF-hand containing transmembrane protein 1
Snrpd1	1479.79	1.35977	0.149704	9.08307	1.05554e-19	1.68316e-18	20641	small nuclear ribonucleoprotein D1
Pkp4	3304	1.05225	0.115958	9.0744	1.14304e-19	1.81138e-18	227937	plakophilin 4
Eif4ebp1	1125.6	1.17673	0.129765	9.06813	1.21081e-19	1.91286e-18	13685	eukaryotic translation initiation factor 4E binding protein 1
Cystm1	3690.72	1.45167	0.160295	9.05621	1.35065e-19	2.11851e-18	66060	cysteine-rich transmembrane module containing 1
Arf4	11430.5	1.1618	0.128332	9.05306	1.39013e-19	2.17598e-18	11843	ADP-ribosylation factor 4
Cct3	5770.07	1.04331	0.115468	9.03551	1.63233e-19	2.53698e-18	12462	chaperonin containing Tcp1	subunit 3 (gamma)
Grhl3	394.232	2.7201	0.301106	9.0337	1.65969e-19	2.57169e-18	230824	grainyhead like transcription factor 3
Nfkbiz	4652.92	1.80017	0.199403	9.02781	1.75147e-19	2.7057e-18	80859	nuclear factor of kappa light polypeptide gene enhancer in B cells inhibitor	zeta
Stat2	2690.94	1.53688	0.170247	9.02734	1.759e-19	2.71186e-18	20847	signal transducer and activator of transcription 2
Ctsc	5028.64	1.44235	0.159779	9.02711	1.7626e-19	2.71469e-18	13032	cathepsin C
Cdca8	1472.89	1.97321	0.218611	9.02615	1.77823e-19	2.73327e-18	52276	cell division cycle associated 8
Eif4a1	14835.7	1.11556	0.123635	9.02306	1.82915e-19	2.80873e-18	13681	eukaryotic translation initiation factor 4A1
Pdss1	1138.75	1.15281	0.127857	9.01639	1.94388e-19	2.97596e-18	56075	prenyl (solanesyl) diphosphate synthase	subunit 1
Zfp710	2486.33	1.31795	0.146196	9.01498	1.96911e-19	3.01157e-18	209225	zinc finger protein 710
Nasp	2139.68	1.21368	0.134946	8.99377	2.38884e-19	3.6282e-18	50927	nuclear autoantigenic sperm protein (histone-binding)
Pla2g16	1879.12	1.36189	0.151539	8.98706	2.53935e-19	3.84493e-18	225845	phospholipase A2	group XVI
Txn1	35547.5	1.43808	0.160068	8.98416	2.60708e-19	3.94016e-18	22166	thioredoxin 1
Sec11c	3849.8	1.03455	0.115232	8.97797	2.75808e-19	4.15608e-18	66286	SEC11 homolog C	signal peptidase complex subunit
Mis18a	591.344	1.3644	0.151975	8.97781	2.76201e-19	4.15793e-18	66578	MIS18 kinetochore protein A
Uba5	1660.03	1.1142	0.124166	8.97342	2.87436e-19	4.31436e-18	66663	ubiquitin-like modifier activating enzyme 5
Nudt5	586.024	1.15295	0.128698	8.95858	3.28886e-19	4.92686e-18	53893	nudix (nucleoside diphosphate linked moiety X)-type motif 5
Vac14	1247.14	1.0156	0.113486	8.94913	3.58286e-19	5.35161e-18	234729	Vac14 homolog (S. cerevisiae)
Mphosph10	860.235	1.19927	0.13405	8.94649	3.66951e-19	5.46508e-18	67973	M-phase phosphoprotein 10 (U3 small nucleolar ribonucleoprotein)
Pak6	251.055	1.99699	0.223764	8.92454	4.47569e-19	6.60164e-18	214230	p21 protein (Cdc42/Rac)-activated kinase 6
Snrnp40	1532.78	1.13872	0.127879	8.90462	5.35687e-19	7.86358e-18	66585	small nuclear ribonucleoprotein 40 (U5)
Stt3a	7017.58	1.08451	0.121825	8.90219	5.47531e-19	8.02208e-18	16430	STT3	subunit of the oligosaccharyltransferase complex	homolog A (S. cerevisiae)
Phf11d	277.249	2.07501	0.233212	8.89753	5.71052e-19	8.35076e-18	219132	PHD finger protein 11D
Jmjd6	1242.44	1.00389	0.112887	8.89294	5.9514e-19	8.68644e-18	107817	jumonji domain containing 6
Ldha	42277.5	1.17981	0.132795	8.88448	6.42225e-19	9.3293e-18	16828	lactate dehydrogenase A
Serp1	8473.58	1.56525	0.176424	8.87207	7.18018e-19	1.03909e-17	28146	stress-associated endoplasmic reticulum protein 1
Rrm1	3292.49	1.56475	0.176499	8.86546	7.61891e-19	1.10051e-17	20133	ribonucleotide reductase M1
Mrpl16	895.788	1.18239	0.133484	8.85786	8.15636e-19	1.17593e-17	94063	mitochondrial ribosomal protein L16
Exosc3	819.839	1.1439	0.129259	8.84969	8.77596e-19	1.2617e-17	66362	exosome component 3
Gcat	670.421	1.29582	0.146512	8.84447	9.19605e-19	1.31839e-17	26912	glycine C-acetyltransferase (2-amino-3-ketobutyrate-coenzyme A ligase)
Muc4	5190.55	1.52845	0.17294	8.83805	9.7405e-19	1.39124e-17	140474	mucin 4
Gtse1	689.813	2.10341	0.238053	8.83588	9.93145e-19	1.41719e-17	29870	G two S phase expressed protein 1
Mrps22	722.681	1.01508	0.115012	8.82593	1.08553e-18	1.539e-17	64655	mitochondrial ribosomal protein S22
Rpia	1539.11	1.03123	0.116853	8.825	1.0946e-18	1.55044e-17	19895	ribose 5-phosphate isomerase A
Cd38	12742.8	1.73158	0.196223	8.82454	1.09913e-18	1.55541e-17	12494	CD38 antigen
Tfrc	11219.7	2.00807	0.227576	8.82374	1.10698e-18	1.56507e-17	22042	transferrin receptor
Mal2	8358.22	1.33654	0.151475	8.8235	1.10939e-18	1.56704e-17	105853	mal	T cell differentiation protein 2
Asf1b	713.588	2.05781	0.233298	8.82053	1.13922e-18	1.60621e-17	66929	anti-silencing function 1B histone chaperone
B3galt5	23533.2	1.36159	0.154486	8.81369	1.21096e-18	1.70267e-17	93961	UDP-Gal:betaGlcNAc beta 1	3-galactosyltransferase	polypeptide 5
Acadl	8457.53	1.00958	0.114606	8.8092	1.26038e-18	1.77053e-17	11363	acyl-Coenzyme A dehydrogenase	long-chain
S100a9	1558.94	9.3955	1.06719	8.80398	1.32044e-18	1.85151e-17	20202	S100 calcium binding protein A9 (calgranulin B)
Gcnt4	350.179	1.84921	0.210116	8.80088	1.3575e-18	1.9e-17	218476	glucosaminyl (N-acetyl) transferase 4	core 2 (beta-1	6-N-acetylglucosaminyltransferase)
Dnajb11	5361.31	1.65667	0.188297	8.79816	1.39078e-18	1.94304e-17	67838	DnaJ heat shock protein family (Hsp40) member B11
Cmc2	511.982	1.06329	0.120966	8.78993	1.49651e-18	2.08505e-17	66531	COX assembly mitochondrial protein 2
Fam162a	2681.55	1.26378	0.143898	8.78248	1.5991e-18	2.21993e-17	70186	family with sequence similarity 162	member A
Irgm2	2925.74	3.01578	0.343841	8.77084	1.77337e-18	2.44856e-17	54396	immunity-related GTPase family M member 2
Nab1	3415.38	1.14655	0.130808	8.76509	1.8662e-18	2.5721e-17	17936	Ngfi-A binding protein 1
Lman2	8710.63	1.05698	0.120605	8.76404	1.88377e-18	2.59399e-17	66890	lectin	mannose-binding 2
Mmp28	505.072	2.11571	0.241443	8.7628	1.90461e-18	2.61799e-17	118453	matrix metallopeptidase 28 (epilysin)
BC030870	4597.84	1.3348	0.152552	8.74979	2.13752e-18	2.92241e-17	407795	cDNA sequence BC030870
Ms4a8a	17809.8	1.09895	0.125702	8.74256	2.27892e-18	3.10467e-17	64381	membrane-spanning 4-domains	subfamily A	member 8A
Uso1	4271.71	1.06963	0.122423	8.73721	2.38936e-18	3.24648e-17	56041	USO1 vesicle docking factor
Chaf1a	877.36	1.64053	0.18777	8.73692	2.39553e-18	3.25198e-17	27221	chromatin assembly factor 1	subunit A (p150)
Pno1	1244.44	1.14723	0.131411	8.73013	2.54372e-18	3.44705e-17	66249	partner of NOB1 homolog
Polr2l	294.379	1.28489	0.147307	8.72251	2.721e-18	3.67431e-17	66491	polymerase (RNA) II (DNA directed) polypeptide L
Amigo3	207.387	2.19553	0.251932	8.71476	2.91383e-18	3.92089e-17	320844	adhesion molecule with Ig like domain 3
Nsdhl	2456.84	1.35912	0.155967	8.71418	2.92879e-18	3.93757e-17	18194	NAD(P) dependent steroid dehydrogenase-like
Hspa5	24720	2.28565	0.262667	8.70171	3.2692e-18	4.34375e-17	14828	heat shock protein 5
Gramd3	1829.52	1.09279	0.125644	8.69751	3.39248e-18	4.4979e-17	107022	GRAM domain containing 3
Nampt	3064.46	1.52952	0.175918	8.6945	3.48348e-18	4.6066e-17	59027	nicotinamide phosphoribosyltransferase
Hspd1	10510.4	1.24358	0.143224	8.6828	3.86155e-18	5.08465e-17	15510	heat shock protein 1 (chaperonin)
Bop1	1843.93	1.11852	0.128907	8.67694	4.06566e-18	5.33509e-17	12181	block of proliferation 1
Gsta1	307.784	2.30217	0.265404	8.67421	4.16422e-18	5.45044e-17	14857	glutathione S-transferase	alpha 1 (Ya)
Arfip1	3819.46	1.08631	0.125271	8.6717	4.25707e-18	5.56722e-17	99889	ADP-ribosylation factor interacting protein 1
Cdc25a	1774.81	1.153	0.13299	8.66982	4.32792e-18	5.65506e-17	12530	cell division cycle 25A
Parp9	3312.73	1.67251	0.192984	8.66657	4.45334e-18	5.81398e-17	80285	poly (ADP-ribose) polymerase family	member 9
Ccnf	932.917	1.79422	0.207056	8.66538	4.50016e-18	5.86512e-17	12449	cyclin F
BC021614	482.653	1.90263	0.21975	8.65814	4.7954e-18	6.22874e-17	NA	NA
Creld2	2263.19	2.15166	0.248645	8.65355	4.99229e-18	6.46259e-17	76737	cysteine-rich with EGF-like domains 2
Kif23	2319.57	1.65751	0.191764	8.64349	5.45207e-18	7.01634e-17	71819	kinesin family member 23
Suv39h1	1064.29	1.20942	0.139955	8.64153	5.54633e-18	7.11972e-17	20937	suppressor of variegation 3-9 1
Prpf4	1224.07	1.20069	0.139001	8.63797	5.72231e-18	7.32723e-17	70052	pre-mRNA processing factor 4
Irf9	1624.01	1.10294	0.127742	8.63412	5.91792e-18	7.56507e-17	16391	interferon regulatory factor 9
Gm6793	794.616	1.01307	0.11737	8.63141	6.05984e-18	7.74004e-17	627828	heterogeneous nuclear ribonucleoprotein A3 pseudogene
Stat1	5491.46	2.67009	0.309357	8.63109	6.07712e-18	7.75566e-17	20846	signal transducer and activator of transcription 1
Psmb9	1973.42	2.87499	0.333794	8.61304	7.11457e-18	8.98991e-17	16912	proteasome (prosome	macropain) subunit	beta type 9 (large multifunctional peptidase 2)
Ldah	2939.41	1.00587	0.116875	8.60634	7.54282e-18	9.50755e-17	68832	lipid droplet associated hydrolase
Mlph	5006.58	1.3396	0.15567	8.60539	7.60571e-18	9.57109e-17	171531	melanophilin
Ildr1	6612.2	1.40964	0.164117	8.58927	8.75233e-18	1.09422e-16	106347	immunoglobulin-like domain containing receptor 1
Steap2	1382.95	1.113	0.129579	8.58935	8.74653e-18	1.09422e-16	74051	six transmembrane epithelial antigen of prostate 2
Nucb2	716.796	2.14099	0.250099	8.56058	1.12299e-17	1.38813e-16	53322	nucleobindin 2
Skp2	312.222	1.26615	0.148033	8.55318	1.19742e-17	1.47656e-16	27401	S-phase kinase-associated protein 2 (p45)
Xdh	6358.28	2.19454	0.25687	8.5434	1.30325e-17	1.6032e-16	22436	xanthine dehydrogenase
Tufm	3359.26	1.03585	0.121363	8.53516	1.39956e-17	1.71342e-16	233870	Tu translation elongation factor	mitochondrial
Dnah17	48.436	3.58261	0.420036	8.52931	1.47229e-17	1.7996e-16	69926	dynein	axonemal	heavy chain 17
Tpx2	2102.92	1.72529	0.202599	8.51582	1.65421e-17	2.01074e-16	72119	TPX2	microtubule-associated
Psmb8	4051.18	2.84313	0.333973	8.51307	1.69388e-17	2.05571e-16	16913	proteasome (prosome	macropain) subunit	beta type 8 (large multifunctional peptidase 7)
Dsc2	8335.66	1.38378	0.162567	8.51208	1.70841e-17	2.0717e-16	13506	desmocollin 2
Micall2	1507.19	1.4116	0.165955	8.50591	1.80172e-17	2.17797e-16	231830	MICAL-like 2
Tfg	2715.58	1.07631	0.126741	8.49224	2.02699e-17	2.4445e-16	21787	Trk-fused gene
Nos2	5879.07	5.88907	0.693665	8.48979	2.07013e-17	2.4887e-16	18126	nitric oxide synthase 2	inducible
Foxm1	1480.44	1.73008	0.203936	8.48344	2.18632e-17	2.62633e-16	14235	forkhead box M1
Areg	1083.09	2.31005	0.272671	8.47191	2.41395e-17	2.88395e-16	11839	amphiregulin
Rab27a	1406.1	1.36393	0.161139	8.46429	2.5772e-17	3.07181e-16	11891	RAB27A	member RAS oncogene family
Ube2l6	599.747	1.62582	0.192309	8.4542	2.81016e-17	3.33137e-16	56791	ubiquitin-conjugating enzyme E2L 6
Stip1	3665.45	1.31755	0.155985	8.44666	2.99749e-17	3.54522e-16	20867	stress-induced phosphoprotein 1
Dynlt1c	291.823	1.39582	0.165308	8.44376	3.07279e-17	3.62868e-16	100040563	dynein light chain Tctex-type 1C
Ccdc86	753.351	1.4071	0.167036	8.42389	3.6419e-17	4.2679e-16	108673	coiled-coil domain containing 86
S100a10	14623.2	1.45347	0.172569	8.42255	3.68388e-17	4.31051e-16	20194	S100 calcium binding protein A10 (calpactin)
Kars	5856.14	1.0436	0.123971	8.41807	3.82743e-17	4.46485e-16	85305	lysyl-tRNA synthetase
Slc7a7	1682.38	1.12171	0.133378	8.41002	4.09948e-17	4.7641e-16	20540	solute carrier family 7 (cationic amino acid transporter	y+ system)	member 7
Ccnb1	1250.66	1.87529	0.22341	8.39396	4.70048e-17	5.41318e-16	268697	cyclin B1
Anapc15	484.983	1.16274	0.138522	8.39387	4.70389e-17	5.41318e-16	75430	anaphase prompoting complex C subunit 15
Tnfaip3	8635.85	2.04447	0.244015	8.37847	5.36207e-17	6.1338e-16	21929	tumor necrosis factor	alpha-induced protein 3
Slc39a11	2682.85	1.01939	0.122136	8.34634	7.04082e-17	7.98271e-16	69806	solute carrier family 39 (metal ion transporter)	member 11
Nubp1	1526.12	1.03119	0.123589	8.34368	7.20147e-17	8.15281e-16	26425	nucleotide binding protein 1
Smox	1757.47	1.3924	0.167046	8.33541	7.72301e-17	8.7111e-16	228608	spermine oxidase
Spats2	308.796	1.06814	0.128165	8.33408	7.81021e-17	8.80298e-16	72572	spermatogenesis associated	serine-rich 2
Ttc22	2769.91	1.34762	0.161707	8.33373	7.83366e-17	8.81646e-16	230576	tetratricopeptide repeat domain 22
Lpcat3	3614.71	1.1497	0.137976	8.33261	7.90809e-17	8.8937e-16	14792	lysophosphatidylcholine acyltransferase 3
Cdk1	2132.71	1.93243	0.232028	8.3284	8.19409e-17	9.19512e-16	12534	cyclin-dependent kinase 1
Cenpw	250.359	1.91875	0.230391	8.32825	8.20468e-17	9.20028e-16	66311	centromere protein W
Prc1	1904.6	1.78811	0.214845	8.32278	8.59258e-17	9.60716e-16	233406	protein regulator of cytokinesis 1
Cpne8	494.976	1.41718	0.170405	8.31655	9.05615e-17	1.00741e-15	66871	copine VIII
Msmo1	7494.37	1.35903	0.163445	8.31493	9.1808e-17	1.01979e-15	66234	methylsterol monoxygenase 1
Cdca3	2361.73	1.71221	0.206068	8.30899	9.65196e-17	1.06826e-15	14793	cell division cycle associated 3
Polq	396.621	1.83315	0.220806	8.30206	1.02323e-16	1.13005e-15	77782	polymerase (DNA directed)	theta
Mvk	1430.57	1.08198	0.130405	8.29711	1.06671e-16	1.17553e-15	17855	mevalonate kinase
Cdc20	2113.67	1.82638	0.220217	8.29352	1.09942e-16	1.20897e-15	107995	cell division cycle 20
Usp39	961.17	1.11299	0.134272	8.28907	1.14137e-16	1.25151e-15	28035	ubiquitin specific peptidase 39
Sh3bgrl2	5177.16	1.09969	0.132818	8.2797	1.23486e-16	1.34824e-15	212531	SH3 domain binding glutamic acid-rich protein like 2
Notch4	963.784	1.65228	0.199628	8.2768	1.26531e-16	1.37952e-15	18132	notch 4
Pqlc3	1122.01	1.18756	0.143532	8.27384	1.2971e-16	1.41217e-15	217430	PQ loop repeat containing
Ptp4a1	2365.1	1.25325	0.151482	8.27325	1.30357e-16	1.41721e-15	19243	protein tyrosine phosphatase 4a1
Alg8	921.605	1.44033	0.174243	8.26622	1.38275e-16	1.49558e-15	381903	asparagine-linked glycosylation 8 (alpha-1	3-glucosyltransferase)
Kif4	1299.61	1.74174	0.21087	8.25976	1.45965e-16	1.57351e-15	16571	kinesin family member 4
Rnf121	1211.32	1.02656	0.124308	8.25819	1.47902e-16	1.59216e-15	75212	ring finger protein 121
Ube2c	2457.03	2.0053	0.24295	8.25395	1.53238e-16	1.64268e-15	68612	ubiquitin-conjugating enzyme E2C
E2f8	1221.66	1.8438	0.223566	8.24722	1.62121e-16	1.73065e-15	108961	E2F transcription factor 8
Atp1b2	24979.7	4.39551	0.533717	8.23565	1.78586e-16	1.89717e-15	11932	ATPase	Na+/K+ transporting	beta 2 polypeptide
Ereg	438.77	2.74481	0.333341	8.23423	1.8072e-16	1.91851e-15	13874	epiregulin
Baz1a	1531.87	1.06961	0.129933	8.23203	1.84071e-16	1.94971e-15	217578	bromodomain adjacent to zinc finger domain 1A
Bfsp1	585.164	1.20229	0.146123	8.22791	1.90512e-16	2.0141e-15	12075	beaded filament structural protein 1	in lens-CP94
Incenp	2388.88	1.59982	0.194465	8.22675	1.92366e-16	2.0309e-15	16319	inner centromere protein
Tmem50b	4362.53	1.63555	0.198886	8.22351	1.97624e-16	2.08498e-15	77975	transmembrane protein 50B
Vil1	25271.1	1.12589	0.136963	8.22042	2.02787e-16	2.13504e-15	22349	villin 1
Ak6	746.56	1.0862	0.132226	8.21473	2.12648e-16	2.23426e-15	102216272	adenylate kinase 6
Ifi35	1134.17	1.02471	0.124852	8.20744	2.25963e-16	2.36929e-15	70110	interferon-induced protein 35
Gapdh	957.424	1.49559	0.182255	8.20605	2.2858e-16	2.39345e-15	14433	glyceraldehyde-3-phosphate dehydrogenase
Lcn2	318.994	5.14001	0.626378	8.20593	2.28821e-16	2.39435e-15	16819	lipocalin 2
Trip13	475.541	2.00446	0.244296	8.20503	2.30537e-16	2.41066e-15	69716	thyroid hormone receptor interactor 13
Pim1	920.689	1.37312	0.167377	8.20376	2.32981e-16	2.43124e-15	18712	proviral integration site 1
Gm15987	107.153	2.75663	0.336666	8.18802	2.65569e-16	2.75631e-15	100504591	predicted gene 15987
Melk	1197.45	1.80329	0.220361	8.18337	2.76023e-16	2.85901e-15	17279	maternal embryonic leucine zipper kinase
Metrnl	1855.63	1.52442	0.186319	8.18174	2.79776e-16	2.89592e-15	210029	meteorin	glial cell differentiation regulator-like
Cwh43	1458.69	3.00145	0.366888	8.18083	2.81904e-16	2.91402e-15	231293	cell wall biogenesis 43 C-terminal homolog
Smn1	725.218	1.11871	0.136752	8.18058	2.82473e-16	2.91794e-15	20595	survival motor neuron 1
Tgtp1	974.479	6.81873	0.835536	8.16091	3.32513e-16	3.40504e-15	21822	T cell specific GTPase 1
Yrdc	961.63	1.11355	0.136474	8.15943	3.36616e-16	3.44476e-15	230734	yrdC domain containing (E.coli)
2019-09-05	4411.08	1.08138	0.132703	8.14889	3.67274e-16	3.746e-15	18951	septin 5
Mms22l	559.949	1.2997	0.15962	8.1425	3.87187e-16	3.93602e-15	212377	MMS22-like	DNA repair protein
Gas2l3	524.287	1.16963	0.143772	8.13535	4.10758e-16	4.15635e-15	237436	growth arrest-specific 2 like 3
Gbp7	1366.82	1.78234	0.21918	8.13187	4.22725e-16	4.2658e-15	229900	guanylate binding protein 7
Duoxa2	4801.28	2.61263	0.321455	8.12753	4.38113e-16	4.40987e-15	66811	dual oxidase maturation factor 2
Racgap1	2300.96	1.59699	0.196967	8.10791	5.1499e-16	5.13317e-15	26934	Rac GTPase-activating protein 1
Nsmce1	850.49	1.28557	0.158795	8.09577	5.69034e-16	5.63888e-15	67711	NSE1 homolog	SMC5-SMC6 complex component
Kif22	1333	1.82711	0.225762	8.09307	5.81782e-16	5.76149e-15	110033	kinesin family member 22
Ccdc71l	2788.71	1.83035	0.226179	8.09247	5.84669e-16	5.78634e-15	72123	coiled-coil domain containing 71 like
Srxn1	3464.6	1.45781	0.180147	8.09233	5.85323e-16	5.78908e-15	76650	sulfiredoxin 1 homolog (S. cerevisiae)
Rbm14	2131.46	1.01699	0.125822	8.08282	6.32835e-16	6.23487e-15	56275	RNA binding motif protein 14
Lsm2	807.718	1.28313	0.158895	8.07537	6.72728e-16	6.61516e-15	27756	LSM2 homolog	U6 small nuclear RNA and mRNA degradation associated
Pls1	8529.75	1.37677	0.170504	8.07468	6.76524e-16	6.64822e-15	102502	plastin 1 (I-isoform)
Fer1l4	1111.67	3.64521	0.451793	8.06832	7.12711e-16	6.97702e-15	74562	fer-1-like 4 (C. elegans)
Rpe	1665.84	1.02486	0.127053	8.06637	7.24167e-16	7.08465e-15	66646	ribulose-5-phosphate-3-epimerase
Rasgef1a	199.447	2.54564	0.315667	8.06431	7.36513e-16	7.19625e-15	70727	RasGEF domain family	member 1A
Gprc5a	9824.63	1.57826	0.195899	8.05652	7.84988e-16	7.65039e-15	232431	G protein-coupled receptor	family C	group 5	member A
Hsf2bp	64.9188	2.20774	0.274089	8.05483	7.95872e-16	7.75154e-15	74377	heat shock transcription factor 2 binding protein
Mmp19	570.073	1.73929	0.216584	8.03057	9.70196e-16	9.37795e-15	58223	matrix metallopeptidase 19
Lgals3bp	6421.46	1.36231	0.169803	8.02286	1.03311e-15	9.95473e-15	19039	lectin	galactoside-binding	soluble	3 binding protein
Shb	1079.1	1.00745	0.125784	8.00936	1.15304e-15	1.10755e-14	230126	src homology 2 domain-containing transforming protein B
Txnrd1	9020.57	1.25199	0.156467	8.00162	1.22793e-15	1.17654e-14	50493	thioredoxin reductase 1
Pgam1	2561.88	1.15299	0.144122	8.00011	1.2431e-15	1.18959e-14	18648	phosphoglycerate mutase 1
Litaf	6016.6	1.13343	0.14178	7.9943	1.30312e-15	1.24548e-14	56722	LPS-induced TN factor
Adat3	321.467	1.01051	0.126516	7.98722	1.38014e-15	1.31499e-14	100113398	adenosine deaminase	tRNA-specific 3
Timm8a1	332.816	1.30549	0.163509	7.98417	1.41468e-15	1.34622e-14	30058	translocase of inner mitochondrial membrane 8A1
Apol6	405.566	2.85386	0.357525	7.98227	1.43667e-15	1.36546e-14	71939	apolipoprotein L 6
Suv39h2	209.734	1.76375	0.221192	7.97385	1.53812e-15	1.45556e-14	64707	suppressor of variegation 3-9 2
Sqrdl	15620.9	1.01737	0.127654	7.96979	1.58949e-15	1.50325e-14	NA	NA
Pfdn4	400.064	1.17785	0.14781	7.96868	1.60384e-15	1.51496e-14	109054	prefoldin 4
Gm12185	159.12	4.82454	0.605779	7.96419	1.66316e-15	1.56906e-14	620913	predicted gene 12185
Arntl2	235.674	1.25678	0.157966	7.95603	1.77652e-15	1.66984e-14	272322	aryl hydrocarbon receptor nuclear translocator-like 2
Hmgcr	10013.6	1.50645	0.189357	7.9556	1.78262e-15	1.67455e-14	15357	3-hydroxy-3-methylglutaryl-Coenzyme A reductase
Dnajb1	1953.44	1.05504	0.132685	7.95149	1.84275e-15	1.72891e-14	81489	DnaJ heat shock protein family (Hsp40) member B1
1700066B19Rik	789.894	1.9556	0.246028	7.94872	1.88454e-15	1.76381e-14	73449	RIKEN cDNA 1700066B19 gene
Mvd	2855.82	1.54544	0.194603	7.94153	1.99701e-15	1.86339e-14	192156	mevalonate (diphospho) decarboxylase
Fdft1	6423.28	1.19564	0.150738	7.93194	2.15744e-15	1.99488e-14	14137	farnesyl diphosphate farnesyl transferase 1
Pycard	5977.48	1.06972	0.135014	7.92302	2.31806e-15	2.13954e-14	66824	PYD and CARD domain containing
Rad54l	400.227	1.89411	0.239069	7.92285	2.32119e-15	2.14113e-14	19366	RAD54 like (S. cerevisiae)
Zdhhc15	394.125	1.08502	0.136951	7.92265	2.3251e-15	2.14345e-14	108672	zinc finger	DHHC domain containing 15
Ttll12	1227.04	1.02578	0.129595	7.9153	2.46665e-15	2.26985e-14	223723	tubulin tyrosine ligase-like family	member 12
Celsr1	4257.51	1.14053	0.144177	7.91063	2.56083e-15	2.35369e-14	12614	cadherin	EGF LAG seven-pass G-type receptor 1
Mall	4423.11	1.39704	0.176732	7.90483	2.68306e-15	2.46162e-14	228576	mal	T cell differentiation protein-like
Ranbp1	2486.17	1.25139	0.158359	7.90223	2.73958e-15	2.50896e-14	19385	RAN binding protein 1
Gpsm2	2318.42	1.12519	0.142524	7.89475	2.90906e-15	2.65466e-14	76123	G-protein signalling modulator 2 (AGS3-like	C. elegans)
Coq5	1363.84	1.04413	0.132484	7.88118	3.24308e-15	2.94895e-14	52064	coenzyme Q5 methyltransferase
Smc2	1485.95	1.35083	0.171447	7.879	3.30015e-15	2.99198e-14	14211	structural maintenance of chromosomes 2
Uqcrq	5481.81	1.00459	0.127565	7.87512	3.40425e-15	3.08271e-14	22272	ubiquinol-cytochrome c reductase	complex III subunit VII
Bst2	876.149	1.32917	0.168846	7.87206	3.48853e-15	3.15345e-14	69550	bone marrow stromal cell antigen 2
Igtp	2877.98	4.30038	0.546499	7.86896	3.57602e-15	3.22114e-14	16145	interferon gamma induced GTPase
Mrto4	882.239	1.25071	0.15925	7.85374	4.03818e-15	3.62256e-14	69902	mRNA turnover 4	ribosome maturation factor
Fam124a	1730.81	1.0305	0.131282	7.8495	4.17699e-15	3.74051e-14	629059	family with sequence similarity 124	member A
Ano9	3659.38	1.10477	0.140941	7.83848	4.56023e-15	4.0742e-14	71345	anoctamin 9
Myot	59.2979	9.56769	1.22182	7.83067	4.85286e-15	4.33311e-14	58916	myotilin
Ndc1	618.688	1.59802	0.204194	7.826	5.03646e-15	4.4762e-14	72787	NDC1 transmembrane nucleoporin
Nhp2	1424.33	1.24074	0.158566	7.82474	5.08705e-15	4.51855e-14	52530	NHP2 ribonucleoprotein
Wdr62	444.329	1.25249	0.16011	7.82273	5.16909e-15	4.58081e-14	233064	WD repeat domain 62
Alg9	1460.64	1.01544	0.129837	7.82088	5.24563e-15	4.64328e-14	102580	asparagine-linked glycosylation 9 (alpha 1	2 mannosyltransferase)
Ifi27l2a	1442.36	2.18681	0.279822	7.815	5.49631e-15	4.85676e-14	76933	interferon	alpha-inducible protein 27 like 2A
Tmem102	1108.51	1.19777	0.153376	7.80936	5.74773e-15	5.07308e-14	380705	transmembrane protein 102
Eps8	7933.02	1.33594	0.171234	7.80184	6.10125e-15	5.37274e-14	13860	epidermal growth factor receptor pathway substrate 8
Traip	324.6	1.8912	0.242672	7.79325	6.53047e-15	5.72769e-14	22036	TRAF-interacting protein
Mthfd2	480.892	1.93898	0.248884	7.79067	6.66535e-15	5.84265e-14	17768	methylenetetrahydrofolate dehydrogenase (NAD+ dependent)	methenyltetrahydrofolate cyclohydrolase
Tmem184c	531.097	1.08415	0.139234	7.78654	6.88698e-15	6.0266e-14	234463	transmembrane protein 184C
Mcts2	285.828	1.36239	0.174973	7.78624	6.90327e-15	6.03741e-14	66405	malignant T cell amplified sequence 2
Apitd1	140.122	1.9794	0.25434	7.78249	7.11093e-15	6.20487e-14	NA	NA
Taf9	1079.62	1.02245	0.131378	7.78253	7.10894e-15	6.20487e-14	108143	TATA-box binding protein associated factor 9
Cdc7	379.747	1.3391	0.172471	7.76424	8.2136e-15	7.13054e-14	12545	cell division cycle 7 (S. cerevisiae)
Prkrip1	452.686	1.05966	0.136659	7.75405	8.90099e-15	7.6968e-14	66801	Prkr interacting protein 1 (IL11 inducible)
Tmem252	100.424	3.58174	0.461938	7.75372	8.92357e-15	7.71197e-14	226040	transmembrane protein 252
Nccrp1	512.101	2.64043	0.340589	7.75255	9.00674e-15	7.7751e-14	233038	non-specific cytotoxic cell receptor protein 1 homolog (zebrafish)
Dcbld1	1181.31	1.20141	0.155122	7.74495	9.56192e-15	8.22196e-14	66686	discoidin	CUB and LCCL domain containing 1
Hs3st1	746.723	1.53234	0.198001	7.73902	1.00183e-14	8.60472e-14	15476	heparan sulfate (glucosamine) 3-O-sulfotransferase 1
Il4ra	2680.26	1.37542	0.177738	7.73845	1.00637e-14	8.63888e-14	16190	interleukin 4 receptor	alpha
Shmt2	1964.17	1.22559	0.158467	7.73399	1.04225e-14	8.92326e-14	108037	serine hydroxymethyltransferase 2 (mitochondrial)
Pa2g4	5326.47	1.01369	0.131083	7.7332	1.04878e-14	8.97279e-14	18813	proliferation-associated 2G4
Dynll1	4402.62	1.24193	0.160968	7.71541	1.20594e-14	1.02431e-13	56455	dynein light chain LC8-type 1
Lpin2	1303.46	1.07402	0.139457	7.70142	1.34564e-14	1.13919e-13	64898	lipin 2
Mars	1802.89	1.1758	0.152799	7.69511	1.41369e-14	1.19351e-13	216443	methionine-tRNA synthetase
Trim10	55.0901	5.76377	0.750808	7.67675	1.63177e-14	1.37088e-13	19824	tripartite motif-containing 10
4930427A07Rik	998.497	1.31463	0.17132	7.67353	1.67328e-14	1.40033e-13	NA	NA
Olfr56	79.4484	3.88375	0.5064	7.66933	1.72901e-14	1.44382e-13	18356	olfactory receptor 56
Trim31	3810.47	1.85327	0.241754	7.66593	1.7754e-14	1.48095e-13	224762	tripartite motif-containing 31
Nup35	379.527	1.12321	0.146594	7.66201	1.8304e-14	1.52351e-13	69482	nucleoporin 35
Rac3	367.04	1.26874	0.165732	7.65536	1.92766e-14	1.59753e-13	170758	RAS-related C3 botulinum substrate 3
Gml	60.4946	7.45829	0.974524	7.65327	1.95927e-14	1.62023e-13	625599	glycosylphosphatidylinositol anchored molecule like
Slc16a3	1246.53	2.62706	0.343257	7.65332	1.95848e-14	1.62023e-13	80879	solute carrier family 16 (monocarboxylic acid transporters)	member 3
Nuf2	639.832	1.63726	0.213959	7.65221	1.97559e-14	1.63196e-13	66977	NUF2	NDC80 kinetochore complex component
Muc1	1208.43	2.20993	0.288914	7.6491	2.02389e-14	1.67006e-13	17829	mucin 1	transmembrane
Abce1	3853.67	1.03477	0.135406	7.64197	2.13925e-14	1.7589e-13	24015	ATP-binding cassette	sub-family E (OABP)	member 1
Sqle	6052.76	1.36686	0.179038	7.63447	2.26752e-14	1.85513e-13	20775	squalene epoxidase
Map3k6	752.413	1.14994	0.150663	7.63252	2.30216e-14	1.87946e-13	53608	mitogen-activated protein kinase kinase kinase 6
Hspa4l	2208.99	1.45698	0.190965	7.62954	2.35596e-14	1.92032e-13	18415	heat shock protein 4 like
Fam83f	877.358	1.1811	0.154876	7.62611	2.41942e-14	1.96891e-13	213956	family with sequence similarity 83	member F
Anln	1204.99	1.41254	0.185229	7.62589	2.42357e-14	1.97124e-13	68743	anillin	actin binding protein
Ppp1r15b	6109.63	1.04373	0.136928	7.62245	2.48914e-14	2.02028e-13	108954	protein phosphatase 1	regulatory (inhibitor) subunit 15b
Tubg1	851.375	1.17228	0.153807	7.62177	2.50222e-14	2.02983e-13	103733	tubulin	gamma 1
Unc5cl	641.267	1.37582	0.180559	7.61981	2.54053e-14	2.05787e-13	76589	unc-5 family C-terminal like
Ndufaf4	1173.08	1.08288	0.142198	7.6153	2.63074e-14	2.12062e-13	68493	NADH dehydrogenase (ubiquinone) 1 alpha subcomplex	assembly factor 4
C2cd4a	191.382	2.18587	0.287047	7.61502	2.6366e-14	2.12424e-13	244911	C2 calcium-dependent domain containing 4A
Cenpi	386.856	1.62055	0.212972	7.60921	2.75781e-14	2.21587e-13	102920	centromere protein I
Top1	3859.8	1.1344	0.149085	7.60908	2.76045e-14	2.21587e-13	21969	topoisomerase (DNA) I
Stom	10015.8	1.75081	0.230361	7.60028	2.95482e-14	2.36571e-13	13830	stomatin
Hyou1	5880.12	2.06576	0.272312	7.58602	3.29887e-14	2.62473e-13	12282	hypoxia up-regulated 1
E2f7	286.001	1.83039	0.241531	7.57828	3.50167e-14	2.77456e-13	52679	E2F transcription factor 7
Rad51ap1	366.121	1.57862	0.208312	7.57815	3.5053e-14	2.77601e-13	19362	RAD51 associated protein 1
Mcm10	713.882	1.77615	0.234407	7.57719	3.53109e-14	2.79499e-13	70024	minichromosome maintenance 10 replication initiation factor
Brip1	345.013	1.23743	0.16337	7.57437	3.60861e-14	2.849e-13	237911	BRCA1 interacting protein C-terminal helicase 1
Ccl7	147.464	3.9373	0.519916	7.57296	3.64812e-14	2.87723e-13	20306	chemokine (C-C motif) ligand 7
Kif11	2150.98	1.44298	0.190908	7.55851	4.07725e-14	3.20908e-13	16551	kinesin family member 11
Aurkb	1236.08	1.70022	0.225308	7.54623	4.48033e-14	3.50392e-13	20877	aurora kinase B
Nostrin	1997.2	1.3437	0.178181	7.54121	4.65644e-14	3.63325e-13	329416	nitric oxide synthase trafficker
Pcna	2972.62	1.10676	0.146776	7.54046	4.68306e-14	3.64846e-13	18538	proliferating cell nuclear antigen
Cyp51	7542.24	1.45087	0.19243	7.53975	4.70888e-14	3.66299e-13	13121	cytochrome P450	family 51
Car13	832.6	1.36157	0.180608	7.53881	4.74264e-14	3.68739e-13	71934	carbonic anhydrase 13
Plaur	665.565	2.86152	0.379576	7.53873	4.74587e-14	3.68803e-13	18793	plasminogen activator	urokinase receptor
Tuba1b	3888.02	1.10936	0.147199	7.53644	4.82958e-14	3.74549e-13	22143	tubulin	alpha 1B
Hgf	187.791	1.80928	0.240355	7.52751	5.17161e-14	3.99056e-13	15234	hepatocyte growth factor
Plch1	1670.66	1.02546	0.136328	7.52199	5.39477e-14	4.15024e-13	269437	phospholipase C	eta 1
Sertad1	1315.55	1.09147	0.145139	7.52019	5.46978e-14	4.20583e-13	55942	SERTA domain containing 1
Ckap2l	1089.29	1.46656	0.195053	7.51878	5.52901e-14	4.24925e-13	70466	cytoskeleton associated protein 2-like
Pde11a	31.3528	2.96819	0.394808	7.51806	5.55941e-14	4.27047e-13	241489	phosphodiesterase 11A
Cdca5	504.04	1.58791	0.211228	7.51752	5.58265e-14	4.28618e-13	67849	cell division cycle associated 5
Ces2f	335.538	4.29343	0.572676	7.49713	6.52324e-14	4.97288e-13	71903	carboxylesterase 2F
Chst13	44.3442	4.14796	0.553439	7.4949	6.63508e-14	5.05122e-13	71797	carbohydrate (chondroitin 4) sulfotransferase 13
Osmr	653.789	1.60581	0.214293	7.49354	6.70421e-14	5.09879e-13	18414	oncostatin M receptor
Chac2	398.838	1.60625	0.214607	7.4846	7.17627e-14	5.44431e-13	68044	ChaC	cation transport regulator 2
Kif20a	1461.39	1.57398	0.210583	7.47438	7.75712e-14	5.84164e-13	19348	kinesin family member 20A
6430548M08Rik	2209.04	1.26594	0.169434	7.47158	7.9235e-14	5.95816e-13	234797	RIKEN cDNA 6430548M08 gene
Casp1	5288.81	1.14236	0.152961	7.46834	8.12148e-14	6.09806e-13	12362	caspase 1
Shcbp1	616.005	1.77536	0.237862	7.46382	8.40489e-14	6.30569e-13	20419	Shc SH2-domain binding protein 1
Snx10	1018.6	1.39868	0.187417	7.46294	8.46134e-14	6.34394e-13	71982	sorting nexin 10
Spc24	710.979	1.6474	0.220793	7.46131	8.56694e-14	6.41997e-13	67629	SPC24	NDC80 kinetochore complex component	homolog (S. cerevisiae)
Gbp2	4786.18	3.20565	0.430041	7.45429	9.03553e-14	6.74806e-13	14469	guanylate binding protein 2
Mis12	887.686	1.05051	0.140973	7.45186	9.20345e-14	6.86344e-13	67139	MIS12 kinetochore complex component
Tapbpl	1990.08	1.71773	0.231106	7.43264	1.06449e-13	7.90766e-13	213233	TAP binding protein-like
Barx2	188.385	1.3619	0.183413	7.42531	1.12517e-13	8.34221e-13	12023	BarH-like homeobox 2
Spc25	672.688	1.66263	0.223928	7.42487	1.12888e-13	8.36574e-13	66442	SPC25	NDC80 kinetochore complex component	homolog (S. cerevisiae)
Ankdd1b	325.323	2.26443	0.305499	7.41224	1.24188e-13	9.15883e-13	271144	ankyrin repeat and death domain containing 1B
Tc2n	1340.65	1.51937	0.205015	7.41105	1.253e-13	9.23646e-13	74413	tandem C2 domains	nuclear
Cers3	97.7394	5.08438	0.68617	7.40979	1.26502e-13	9.31609e-13	545975	ceramide synthase 3
Galnt12	2896.07	1.0755	0.145459	7.3938	1.42691e-13	1.04381e-12	230145	polypeptide N-acetylgalactosaminyltransferase 12
Dynlt1f	310.602	1.26249	0.171001	7.38297	1.54792e-13	1.1275e-12	100040531	dynein light chain Tctex-type 1F
Orc1	414.28	1.14992	0.155929	7.37464	1.64784e-13	1.1963e-12	18392	origin recognition complex	subunit 1
Canx	13588.2	1.03103	0.1399	7.36978	1.70914e-13	1.23846e-12	12330	calnexin
H2-T9	2307.41	1.10566	0.150031	7.36955	1.71201e-13	1.23995e-12	15051	histocompatibility 2	T region locus 9
H2-T22	2312.73	1.10443	0.150073	7.35929	1.84896e-13	1.33536e-12	15039	histocompatibility 2	T region locus 22
Fam118b	1449.13	1.20919	0.164341	7.3578	1.86962e-13	1.34964e-12	109229	family with sequence similarity 118	member B
Cenpa	1503.29	1.45887	0.198292	7.35717	1.87848e-13	1.35413e-12	12615	centromere protein A
Fkbp11	362.645	2.10385	0.286072	7.35427	1.9197e-13	1.3806e-12	66120	FK506 binding protein 11
Gins2	417.215	1.42301	0.193506	7.35385	1.92576e-13	1.38431e-12	272551	GINS complex subunit 2 (Psf2 homolog)
Phgdh	885.719	1.67498	0.228334	7.33568	2.20595e-13	1.57685e-12	236539	3-phosphoglycerate dehydrogenase
Magohb	546.768	1.32651	0.180931	7.33158	2.27447e-13	1.62507e-12	66441	mago homolog B	exon junction complex core component
9530082P21Rik	1017.14	1.16947	0.159594	7.32777	2.34008e-13	1.66729e-12	638247	RIKEN cDNA 9530082P21 gene
C330027C09Rik	1318.43	1.40003	0.191109	7.32585	2.3739e-13	1.68903e-12	224171	RIKEN cDNA C330027C09 gene
Wfdc12	26.3163	5.2618	0.718376	7.32457	2.39665e-13	1.70364e-12	192200	WAP four-disulfide core domain 12
Gpr39	390.448	1.56065	0.213072	7.32449	2.39815e-13	1.70392e-12	71111	G protein-coupled receptor 39
Vrk1	969.433	1.06089	0.144862	7.32345	2.4167e-13	1.71631e-12	22367	vaccinia related kinase 1
Atp2a2	14010.8	1.24102	0.169695	7.31322	2.60818e-13	1.84376e-12	11938	ATPase	Ca++ transporting	cardiac muscle	slow twitch 2
Gm14137	305.111	2.83199	0.387424	7.30981	2.67527e-13	1.88625e-12	623781	predicted gene 14137
Gp1bb	1356.14	1.04461	0.14293	7.30854	2.70069e-13	1.90301e-12	14724	glycoprotein Ib	beta polypeptide
Reg3g	2392.01	5.90243	0.8084	7.30137	2.84842e-13	2.00435e-12	19695	regenerating islet-derived 3 gamma
H2afx	2251.91	1.50346	0.206019	7.29767	2.92802e-13	2.05565e-12	15270	H2A histone family	member X
Cep128	330.092	1.26386	0.173221	7.29627	2.95857e-13	2.07614e-12	75216	centrosomal protein 128
1110059E24Rik	1564.65	1.06451	0.145909	7.2957	2.97118e-13	2.08374e-12	66206	RIKEN cDNA 1110059E24 gene
Gmfg	601.793	1.00009	0.13708	7.29565	2.97212e-13	2.08374e-12	63986	glia maturation factor	gamma
Optn	1226.16	1.13692	0.155839	7.29546	2.97636e-13	2.08577e-12	71648	optineurin
Gbp4	854.044	2.69621	0.369675	7.29346	3.02087e-13	2.11406e-12	17472	guanylate binding protein 4
Ifi47	1234.82	3.51287	0.481743	7.292	3.05384e-13	2.13616e-12	15953	interferon gamma inducible protein 47
Tap1	3836.66	3.01559	0.414024	7.28361	3.25014e-13	2.26727e-12	21354	transporter 1	ATP-binding cassette	sub-family B (MDR/TAP)
Irf1	8442.29	1.58389	0.217552	7.28051	3.32553e-13	2.31459e-12	16362	interferon regulatory factor 1
Dut	1212.85	1.18782	0.163204	7.27815	3.38422e-13	2.35224e-12	110074	deoxyuridine triphosphatase
Aunip	130.978	2.16206	0.297168	7.27556	3.44979e-13	2.39456e-12	69885	aurora kinase A and ninein interacting protein
Ifitm3	3031.49	1.50285	0.206587	7.27464	3.47338e-13	2.40876e-12	66141	interferon induced transmembrane protein 3
Tmprss2	28853.3	1.0349	0.142269	7.27426	3.48316e-13	2.41445e-12	50528	transmembrane protease	serine 2
Ccnd1	4755.04	1.66158	0.228762	7.26336	3.77592e-13	2.6103e-12	12443	cyclin D1
Sgol1	571.161	1.55896	0.214724	7.26031	3.8619e-13	2.66135e-12	NA	NA
Gm12250	683.061	4.76825	0.656773	7.26012	3.86737e-13	2.66392e-12	631323	predicted gene 12250
Mtfr2	187.926	2.10127	0.289516	7.25788	3.93216e-13	2.70733e-12	71804	mitochondrial fission regulator 2
Orc6	605.928	1.01536	0.139912	7.25715	3.95322e-13	2.72061e-12	56452	origin recognition complex	subunit 6
Tamm41	572.91	1.08866	0.150015	7.25703	3.95692e-13	2.72193e-12	68971	TAM41 mitochondrial translocator assembly and maintenance homolog
Adcy2	133.547	2.19732	0.302849	7.2555	4.00176e-13	2.75031e-12	210044	adenylate cyclase 2
Iigp1	2957.14	5.65804	0.780562	7.24867	4.20875e-13	2.88869e-12	60440	interferon inducible GTPase 1
Gjb2	590.11	1.3319	0.18385	7.24451	4.34001e-13	2.9708e-12	14619	gap junction protein	beta 2
Apol7a	429.168	2.52075	0.348273	7.23785	4.55857e-13	3.11208e-12	75761	apolipoprotein L 7a
H2-Q4	3633.05	1.78792	0.247266	7.23074	4.80385e-13	3.26645e-12	15015	histocompatibility 2	Q region locus 4
C2cd2l	2734.7	1.4976	0.207373	7.22176	5.13177e-13	3.48016e-12	71764	C2 calcium-dependent domain containing 2-like
Bysl	899.978	1.28423	0.177946	7.21697	5.31569e-13	3.59694e-12	53414	bystin-like
Aldh18a1	2067.67	1.29173	0.1791	7.21234	5.49999e-13	3.70873e-12	56454	aldehyde dehydrogenase 18 family	member A1
H2-K1	33447.6	1.53701	0.213242	7.20783	5.68494e-13	3.82655e-12	14972	histocompatibility 2	K1	K region
Ccnb2	1965.17	1.52424	0.211511	7.20643	5.74363e-13	3.86266e-12	12442	cyclin B2
Rhof	1216.45	1.77157	0.246195	7.19581	6.20919e-13	4.15572e-12	23912	ras homolog family member F (in filopodia)
Entpd7	738.308	1.00414	0.139599	7.19302	6.33742e-13	4.23784e-12	93685	ectonucleoside triphosphate diphosphohydrolase 7
Plekha2	4015.63	1.04249	0.144954	7.19183	6.3928e-13	4.26929e-12	83436	pleckstrin homology domain-containing	family A (phosphoinositide binding specific) member 2
Ercc6l	436.464	1.69792	0.236346	7.18404	6.76787e-13	4.49045e-12	236930	excision repair cross-complementing rodent repair deficiency complementation group 6 like
Car8	392.905	1.71267	0.239089	7.16331	7.87507e-13	5.16918e-12	12319	carbonic anhydrase 8
Gpr160	850.951	1.2719	0.177818	7.15281	8.50219e-13	5.56414e-12	71862	G protein-coupled receptor 160
Exosc8	749.91	1.0145	0.142056	7.14156	9.22807e-13	6.00843e-12	69639	exosome component 8
Hells	834.079	1.35642	0.190033	7.13782	9.48261e-13	6.15587e-12	15201	helicase	lymphoid specific
Zwilch	663.247	1.49472	0.209766	7.12565	1.0359e-12	6.68803e-12	68014	zwilch kinetochore protein
Alg3	538.207	1.03466	0.145468	7.11262	1.13863e-12	7.32045e-12	208624	asparagine-linked glycosylation 3 (alpha-1	3-mannosyltransferase)
Efhd2	7396.96	1.10019	0.154767	7.10866	1.17172e-12	7.52374e-12	27984	EF hand domain containing 2
Hmmr	1202.84	1.4179	0.199712	7.09975	1.2498e-12	8.00497e-12	15366	hyaluronan mediated motility receptor (RHAMM)
Arhgap11a	1851.11	1.08922	0.153473	7.09715	1.2736e-12	8.15061e-12	228482	Rho GTPase activating protein 11A
Fam84b	2567.57	1.05541	0.148733	7.09597	1.28448e-12	8.21337e-12	399603	family with sequence similarity 84	member B
Trafd1	2121.35	1.08995	0.153658	7.09333	1.30927e-12	8.3545e-12	231712	TRAF type zinc finger domain containing 1
Diap3	309.868	1.55737	0.219686	7.08906	1.3503e-12	8.59128e-12	NA	NA
Kbtbd8	253.067	1.26342	0.178682	7.07078	1.54062e-12	9.7416e-12	243574	kelch repeat and BTB (POZ) domain containing 8
Sprr1a	951.623	3.49238	0.493947	7.07036	1.54537e-12	9.76393e-12	20753	small proline-rich protein 1A
Ska1	184.751	1.76998	0.250345	7.07016	1.54758e-12	9.77354e-12	66468	spindle and kinetochore associated complex subunit 1
Cdca2	759.614	1.38729	0.196272	7.0682	1.56961e-12	9.9004e-12	108912	cell division cycle associated 2
Aim1	3838.03	1.1566	0.163652	7.06746	1.57793e-12	9.94474e-12	NA	NA
Gmnn	769.532	1.06776	0.151284	7.058	1.68912e-12	1.06368e-11	57441	geminin
Ska3	356.453	1.53445	0.217439	7.05691	1.70245e-12	1.07119e-11	219114	spindle and kinetochore associated complex subunit 3
Troap	353.705	1.62896	0.230878	7.05551	1.71968e-12	1.0807e-11	78733	trophinin associated protein
Tgm5	53.3687	2.89048	0.409844	7.05263	1.75573e-12	1.10065e-11	74176	transglutaminase 5
Pbk	1080.14	1.68505	0.239032	7.04947	1.79595e-12	1.12448e-11	52033	PDZ binding kinase
Snrpd3	1800.87	1.07909	0.153088	7.04881	1.80452e-12	1.12939e-11	67332	small nuclear ribonucleoprotein D3
Brca1	548.516	1.35002	0.191574	7.04699	1.8283e-12	1.14334e-11	12189	breast cancer 1	early onset
Gm4951	244.503	5.08483	0.721966	7.04304	1.88092e-12	1.17481e-11	240327	predicted gene 4951
Khdc1a	41.2867	3.68604	0.524602	7.02635	2.12004e-12	1.31506e-11	368204	KH domain containing 1A
Gemin6	264.356	1.42686	0.203289	7.01886	2.23689e-12	1.38418e-11	67242	gem nuclear organelle associated protein 6
Krtcap2	2029.53	1.02494	0.146171	7.01189	2.35118e-12	1.45197e-11	66059	keratinocyte associated protein 2
Abcc3	7911.94	1.24119	0.177042	7.01075	2.37047e-12	1.46271e-11	76408	ATP-binding cassette	sub-family C (CFTR/MRP)	member 3
Nod2	211.336	1.749	0.249529	7.00923	2.3964e-12	1.47633e-11	257632	nucleotide-binding oligomerization domain containing 2
Pycr2	1104.89	1.06735	0.152453	7.00115	2.53874e-12	1.56152e-11	69051	pyrroline-5-carboxylate reductase family	member 2
Atg9b	179.859	2.77318	0.396689	6.99082	2.73282e-12	1.67151e-11	213948	autophagy related 9B
Pmf1	859.911	1.21863	0.174351	6.98953	2.75812e-12	1.68631e-11	67037	polyamine-modulated factor 1
Tyms	1332.6	1.10354	0.157902	6.98876	2.77329e-12	1.69424e-11	22171	thymidylate synthase
Snrpf	1596.14	1.15068	0.164803	6.98214	2.90713e-12	1.76966e-11	69878	small nuclear ribonucleoprotein polypeptide F
Cdh17	23901.1	1.10808	0.159279	6.95683	3.48015e-12	2.10511e-11	12557	cadherin 17
Tmem41b	1391.78	1.16536	0.167599	6.95327	3.56903e-12	2.15377e-11	233724	transmembrane protein 41B
AI661453	3473.48	1.39495	0.200836	6.94569	3.76622e-12	2.26653e-11	224833	expressed sequence AI661453
Cbr2	1360.47	1.88111	0.270908	6.94373	3.81873e-12	2.29723e-11	12409	carbonyl reductase 2
Cdc25c	374.519	1.77112	0.255614	6.92888	4.24185e-12	2.53981e-11	12532	cell division cycle 25C
H6pd	2061.83	1.19549	0.172537	6.92892	4.24077e-12	2.53981e-11	100198	hexose-6-phosphate dehydrogenase (glucose 1-dehydrogenase)
Serpinb1a	16599.5	1.03002	0.148978	6.91392	4.71449e-12	2.80746e-11	66222	serine (or cysteine) peptidase inhibitor	clade B	member 1a
Mgat4c	7862.41	2.95805	0.428112	6.90953	4.86258e-12	2.89116e-11	67569	MGAT4 family	member C
2019-09-11	1914.14	1.17163	0.16957	6.90943	4.86609e-12	2.89213e-11	52398	septin 11
Oasl2	1988.5	2.0838	0.301839	6.90368	5.0674e-12	3.00912e-11	23962	2'-5' oligoadenylate synthetase-like 2
Cox10	1293.74	1.05569	0.152988	6.90046	5.18335e-12	3.07117e-11	70383	cytochrome c oxidase assembly protein 10
Kif18b	609.507	1.35986	0.197323	6.89154	5.51911e-12	3.25753e-11	70218	kinesin family member 18B
Gm4841	185.417	8.65695	1.25637	6.89046	5.56127e-12	3.27989e-11	225594	predicted gene 4841
Leo1	990.608	1.25738	0.182549	6.88787	5.66336e-12	3.33625e-11	235497	Leo1	Paf1/RNA polymerase II complex component
4732471J01Rik	665.919	1.1215	0.162866	6.88606	5.73598e-12	3.37647e-11	654804	RIKEN cDNA 4732471J01 gene
Wfdc17	242.984	1.55872	0.226421	6.88417	5.8124e-12	3.41618e-11	100034251	WAP four-disulfide core domain 17
Rbm3	4569.37	1.15895	0.168361	6.88374	5.83022e-12	3.42403e-11	19652	RNA binding motif (RNP1	RRM) protein 3
Lig1	1865.08	1.22085	0.177392	6.88218	5.89438e-12	3.45906e-11	16881	ligase I	DNA	ATP-dependent
Kifc1	746.689	1.50271	0.218544	6.876	6.15564e-12	3.6041e-11	100502766	kinesin family member C1
Pole2	298.862	1.19548	0.173971	6.87173	6.34264e-12	3.70793e-11	18974	polymerase (DNA directed)	epsilon 2 (p59 subunit)
Reg3b	4183.62	7.04081	1.02648	6.8592	6.92451e-12	4.03579e-11	18489	regenerating islet-derived 3 beta
Tmem189	1642.5	1.0045	0.146576	6.85311	7.22616e-12	4.20202e-11	407243	transmembrane protein 189
Mocos	501.994	1.67163	0.244428	6.83893	7.97884e-12	4.6187e-11	68591	molybdenum cofactor sulfurase
Grin1os	258.73	1.46209	0.213904	6.83527	8.18488e-12	4.73439e-11	320354	glutamate receptor	ionotropic	NMDA1 (zeta 1)	opposite strand
Rrp12	707.703	1.1755	0.172058	6.83196	8.376e-12	4.83947e-11	107094	ribosomal RNA processing 12 homolog (S. cerevisiae)
Nipal1	1415.55	1.1569	0.169681	6.81805	9.22826e-12	5.3059e-11	70701	NIPA-like domain containing 1
Kif2c	723.677	1.4274	0.20961	6.80979	9.77396e-12	5.60495e-11	73804	kinesin family member 2C
Upp1	7521.01	3.3092	0.486495	6.80211	1.03095e-11	5.89223e-11	22271	uridine phosphorylase 1
Ccdc85c	520.798	1.04205	0.153273	6.79864	1.05609e-11	6.02695e-11	668158	coiled-coil domain containing 85C
Cdc45	481.021	1.60921	0.236777	6.79633	1.0732e-11	6.12004e-11	12544	cell division cycle 45
Syvn1	3142.18	1.00226	0.14755	6.79267	1.10077e-11	6.27028e-11	74126	synovial apoptosis inhibitor 1	synoviolin
Tex30	346.85	1.22345	0.180167	6.79061	1.11661e-11	6.34869e-11	75623	testis expressed 30
Iqgap2	13155.9	1.23857	0.182431	6.78927	1.12705e-11	6.40332e-11	544963	IQ motif containing GTPase activating protein 2
Ect2	1501.5	1.24422	0.183498	6.78059	1.19689e-11	6.77502e-11	13605	ect2 oncogene
Mir704	221.237	1.65318	0.244315	6.76658	1.3186e-11	7.43378e-11	735289	microRNA 704
Uhrf1	2005.39	1.48009	0.218773	6.7654	1.32941e-11	7.49199e-11	18140	ubiquitin-like	containing PHD and RING finger domains	1
Mtbp	396.928	1.04746	0.155443	6.73853	1.59998e-11	8.93148e-11	105837	Mdm2	transformed 3T3 cell double minute p53 binding protein
Fam111a	1130.57	1.04786	0.155641	6.73254	1.66726e-11	9.29015e-11	107373	family with sequence similarity 111	member A
Sgk2	1351.38	2.07366	0.309362	6.70302	2.04161e-11	1.12737e-10	27219	serum/glucocorticoid regulated kinase 2
Gbp6	422.791	3.02859	0.453139	6.68357	2.33186e-11	1.2774e-10	100702	guanylate binding protein 6
Ccdc34	1458.24	1.40171	0.209821	6.68051	2.38119e-11	1.3013e-10	68201	coiled-coil domain containing 34
Nup43	335.814	1.24224	0.186252	6.66966	2.56391e-11	1.39311e-10	69912	nucleoporin 43
Atad2	1264.5	1.06771	0.16019	6.6653	2.64125e-11	1.43169e-10	70472	ATPase family	AAA domain containing 2
Gbp10	29.4932	3.63087	0.545224	6.65941	2.74934e-11	1.48555e-10	626578	guanylate-binding protein 10
Slc25a31	26.1813	5.07691	0.762876	6.65497	2.83364e-11	1.5268e-10	73333	solute carrier family 25 (mitochondrial carrier; adenine nucleotide translocator)	member 31
Dnajc3	5071.02	1.17818	0.177158	6.65048	2.92135e-11	1.5713e-10	100037258	DnaJ heat shock protein family (Hsp40) member C3
C2cd4b	232.747	2.53453	0.381262	6.64775	2.97606e-11	1.59905e-10	75697	C2 calcium-dependent domain containing 4B
Fam102b	3944.35	1.10297	0.166116	6.63977	3.14177e-11	1.68278e-10	329739	family with sequence similarity 102	member B
Faap24	354.842	1.21765	0.183411	6.63894	3.15945e-11	1.69166e-10	101831	Fanconi anemia core complex associated protein 24
Ythdc2	1005.76	1.19102	0.179503	6.63508	3.24319e-11	1.72925e-10	240255	YTH domain containing 2
Casp4	1664.04	1.21339	0.1829	6.63415	3.26387e-11	1.73967e-10	12363	caspase 4	apoptosis-related cysteine peptidase
Met	3018.75	1.01801	0.15365	6.62549	3.4609e-11	1.83894e-10	17295	met proto-oncogene
Kif14	649.297	1.30116	0.196422	6.62432	3.48847e-11	1.85295e-10	381293	kinesin family member 14
Eme1	260.027	1.79627	0.271226	6.62276	3.52561e-11	1.87203e-10	268465	essential meiotic structure-specific endonuclease 1
Rnf128	6090.9	1.14159	0.172452	6.61974	3.59823e-11	1.90663e-10	66889	ring finger protein 128
Srm	1060.29	1.45464	0.220019	6.61146	3.8056e-11	2.00887e-10	20810	spermidine synthase
B2m	21829	1.71563	0.260013	6.59824	4.16057e-11	2.18797e-10	12010	beta-2 microglobulin
Got1	2325.74	1.25964	0.190981	6.59562	4.23487e-11	2.22476e-10	14718	glutamic-oxaloacetic transaminase 1	soluble
Cenpn	241.82	1.35511	0.205552	6.59256	4.32314e-11	2.2688e-10	72155	centromere protein N
Slc7a5	866.682	1.50085	0.228256	6.57529	4.8559e-11	2.53193e-10	20539	solute carrier family 7 (cationic amino acid transporter	y+ system)	member 5
Atp10b	11145.5	1.01743	0.15475	6.57466	4.87635e-11	2.54173e-10	319767	ATPase	class V	type 10B
Sapcd2	577.912	1.60441	0.244285	6.56776	5.10772e-11	2.65872e-10	72080	suppressor APC domain containing 2
Piga	1394.33	1.20292	0.183241	6.56467	5.21468e-11	2.7098e-10	18700	phosphatidylinositol glycan anchor biosynthesis	class A
Tnfrsf23	250.767	2.40283	0.36692	6.54865	5.80582e-11	3.00375e-10	79201	tumor necrosis factor receptor superfamily	member 23
Cenpe	2001.68	1.213	0.185384	6.54317	6.02278e-11	3.10762e-10	229841	centromere protein E
Plk4	626.749	1.38838	0.212223	6.54207	6.06725e-11	3.12951e-10	20873	polo like kinase 4
Ido1	1874.8	5.84986	0.894612	6.53899	6.19368e-11	3.19043e-10	15930	indoleamine 2	3-dioxygenase 1
Gda	6239.02	1.79967	0.275357	6.53578	6.32791e-11	3.2552e-10	14544	guanine deaminase
Casp7	6669.61	1.14644	0.175516	6.53186	6.49584e-11	3.33711e-10	12369	caspase 7
Cdc6	389.579	1.43138	0.219219	6.52942	6.60253e-11	3.38965e-10	23834	cell division cycle 6
Poc1a	619.505	1.02192	0.156836	6.51585	7.22795e-11	3.68239e-10	70235	POC1 centriolar protein A
Misp	15447.7	1.14623	0.176001	6.51265	7.3835e-11	3.7554e-10	78906	mitotic spindle positioning
Gbp5	442.553	2.37437	0.364642	6.5115	7.44031e-11	3.78179e-10	229898	guanylate binding protein 5
Chac1	76.1837	2.48543	0.381796	6.50983	7.52344e-11	3.82277e-10	69065	ChaC	cation transport regulator 1
Blm	373.209	1.17244	0.18027	6.50382	7.83041e-11	3.96824e-10	12144	Bloom syndrome	RecQ like helicase
Bub1b	1541.82	1.2892	0.198381	6.4986	8.10689e-11	4.09752e-10	12236	BUB1B	mitotic checkpoint serine/threonine kinase
Higd1a	2449.05	1.11044	0.171276	6.48336	8.97004e-11	4.51593e-10	56295	HIG1 domain family	member 1A
Mcm4	1703.44	1.19177	0.183833	6.48292	8.99615e-11	4.52611e-10	17217	minichromosome maintenance complex component 4
Prr11	699.958	1.34937	0.20819	6.48143	9.08559e-11	4.56811e-10	270906	proline rich 11
H2-Q10	411.555	2.31883	0.358261	6.47246	9.64199e-11	4.82729e-10	15007	histocompatibility 2	Q region locus 10
C2	400.125	1.77649	0.274515	6.47135	9.71302e-11	4.85968e-10	12263	complement component 2 (within H-2S)
Gins3	191.76	1.24327	0.192354	6.46343	1.02355e-10	5.10945e-10	78833	GINS complex subunit 3 (Psf3 homolog)
Hspa12a	1206.47	1.32779	0.205456	6.46264	1.02893e-10	5.13293e-10	73442	heat shock protein 12A
Zdhhc2	719.643	1.16949	0.181131	6.4566	1.07083e-10	5.33501e-10	70546	zinc finger	DHHC domain containing 2
Ephb6	671.898	1.42153	0.22037	6.45064	1.11376e-10	5.54531e-10	13848	Eph receptor B6
Spag5	1195.54	1.41922	0.220515	6.43596	1.22695e-10	6.08514e-10	54141	sperm associated antigen 5
Dnaja1	3218.89	1.30738	0.20327	6.43173	1.26161e-10	6.23889e-10	15502	DnaJ heat shock protein family (Hsp40) member A1
Mtf1	1274.21	1.01387	0.157651	6.4311	1.26687e-10	6.25888e-10	17764	metal response element binding transcription factor 1
Dnph1	175.864	1.10209	0.171411	6.42952	1.28004e-10	6.32189e-10	381101	2'-deoxynucleoside 5'-phosphate N-hydrolase 1
Xkr9	198.419	1.7566	0.27408	6.40909	1.46389e-10	7.16304e-10	381246	X-linked Kx blood group related 9
Scd2	66293	1.58352	0.247091	6.40862	1.46838e-10	7.1827e-10	20250	stearoyl-Coenzyme A desaturase 2
Tgm2	8115.43	1.56621	0.244765	6.39881	1.56591e-10	7.63057e-10	21817	transglutaminase 2	C polypeptide
Gm13363	1465.1	1.22289	0.191283	6.39308	1.6258e-10	7.90286e-10	433406	predicted gene 13363
Mtap	671.836	1.00474	0.157165	6.39291	1.62754e-10	7.90829e-10	66902	methylthioadenosine phosphorylase
Nsl1	387.615	1.33042	0.208589	6.37818	1.79209e-10	8.67759e-10	381318	NSL1	MIS12 kinetochore complex component
Dlgap5	750.872	1.4901	0.233649	6.37749	1.80019e-10	8.71408e-10	218977	DLG associated protein 5
Parp12	4078.68	1.1367	0.178482	6.36871	1.90631e-10	9.19294e-10	243771	poly (ADP-ribose) polymerase family	member 12
Tprn	3528.01	1.25245	0.196926	6.36002	2.01722e-10	9.69125e-10	97031	taperin
Sppl2a	8550.53	1.09842	0.172761	6.358	2.04404e-10	9.81087e-10	66552	signal peptide peptidase like 2A
Prss16	121.954	2.46558	0.38787	6.35672	2.06101e-10	9.88305e-10	54373	protease	serine 16 (thymus)
Chek1	278.482	1.15748	0.182116	6.35572	2.07453e-10	9.94478e-10	12649	checkpoint kinase 1
Gml2	40.9561	7.5078	1.18212	6.35111	2.13766e-10	1.02218e-09	15202	glycosylphosphatidylinositol anchored molecule like 2
Lpo	743.766	1.57249	0.247641	6.34986	2.15507e-10	1.03019e-09	76113	lactoperoxidase
Stc2	858.469	2.25003	0.354437	6.34817	2.17893e-10	1.0403e-09	20856	stanniocalcin 2
Aaas	768.768	1.01298	0.159708	6.34271	2.25762e-10	1.07452e-09	223921	achalasia	adrenocortical insufficiency	alacrimia
Rhbg	100.633	1.91673	0.302361	6.33922	2.30927e-10	1.09809e-09	58176	Rhesus blood group-associated B glycoprotein
Depdc1b	203.562	1.3141	0.207377	6.33674	2.34681e-10	1.1149e-09	218581	DEP domain containing 1B
Mybl2	470.744	1.55487	0.245501	6.33343	2.39766e-10	1.13729e-09	17865	myeloblastosis oncogene-like 2
Hesx1	26.6078	2.84867	0.449874	6.33215	2.41766e-10	1.14607e-09	15209	homeobox gene expressed in ES cells
Mb21d1	243.651	1.12855	0.178428	6.32497	2.5328e-10	1.19769e-09	214763	Mab-21 domain containing 1
Art2a-ps	79.163	4.25676	0.673072	6.32437	2.54272e-10	1.20201e-09	11871	ADP-ribosyltransferase 2a	pseudogene
Tgtp2	347.416	3.80085	0.601033	6.32387	2.551e-10	1.20482e-09	100039796	T cell specific GTPase 2
Apex2	185.575	1.04441	0.16521	6.32173	2.58657e-10	1.22124e-09	77622	apurinic/apyrimidinic endonuclease 2
Nup37	473.387	1.0216	0.161999	6.30624	2.85903e-10	1.34285e-09	69736	nucleoporin 37
Slfn10-ps	47.769	2.63793	0.418335	6.30579	2.86721e-10	1.34628e-09	237887	schlafen 10	pseudogene
Serpina3f	92.1927	4.4638	0.708046	6.3044	2.89322e-10	1.35725e-09	238393	serine (or cysteine) peptidase inhibitor	clade A	member 3F
Palb2	261.147	1.0801	0.171365	6.30295	2.92031e-10	1.36912e-09	233826	partner and localizer of BRCA2
Apol10a	2238.72	4.57266	0.726306	6.29577	3.05875e-10	1.42835e-09	245282	apolipoprotein L 10A
Mtfp1	385.551	1.02342	0.162743	6.28855	3.20444e-10	1.49003e-09	67900	mitochondrial fission process 1
Parpbp	458.515	1.43803	0.228793	6.2853	3.27225e-10	1.5188e-09	75317	PARP1 binding protein
Clec2h	9248.63	1.11022	0.176795	6.27974	3.39143e-10	1.56937e-09	94071	C-type lectin domain family 2	member h
9130409J20Rik	1356.67	1.5629	0.249119	6.27369	3.52601e-10	1.62625e-09	NA	NA
Iqgap3	1246.37	1.3461	0.214574	6.27336	3.53339e-10	1.62916e-09	404710	IQ motif containing GTPase activating protein 3
Eif4e3	594.413	1.52572	0.243353	6.26956	3.62076e-10	1.66694e-09	66892	eukaryotic translation initiation factor 4E member 3
Casp3	2524.49	1.06612	0.170051	6.26942	3.62394e-10	1.6679e-09	12367	caspase 3
Mcm3	1780.04	1.45465	0.232433	6.25838	3.89004e-10	1.78289e-09	17215	minichromosome maintenance complex component 3
Ccl8	254.298	2.69225	0.430422	6.25491	3.9774e-10	1.81966e-09	20307	chemokine (C-C motif) ligand 8
Lyar	948.714	1.20534	0.193027	6.24444	4.25332e-10	1.93896e-09	17089	Ly1 antibody reactive clone
Uggt1	5048	1.03153	0.165257	6.24198	4.32071e-10	1.96792e-09	320011	UDP-glucose glycoprotein glucosyltransferase 1
Tlr2	780.492	1.16101	0.186182	6.23588	4.49257e-10	2.04135e-09	24088	toll-like receptor 2
Serpina10	59.9881	3.07286	0.492857	6.23478	4.52402e-10	2.05503e-09	217847	serine (or cysteine) peptidase inhibitor	clade A (alpha-1 antiproteinase	antitrypsin)	member 10
Tmem51	1176.74	1.01777	0.163546	6.22311	4.87392e-10	2.20679e-09	214359	transmembrane protein 51
Lgals2	167.731	1.69449	0.272646	6.21499	5.13279e-10	2.3124e-09	107753	lectin	galactose-binding	soluble 2
Dusp6	2567.33	1.40348	0.226074	6.20807	5.36401e-10	2.41019e-09	67603	dual specificity phosphatase 6
Mcm5	1932.36	1.32573	0.213827	6.20004	5.64496e-10	2.52665e-09	17218	minichromosome maintenance complex component 5
Rmi2	180.861	1.54515	0.249238	6.1995	5.66429e-10	2.53324e-09	223970	RecQ mediated genome instability 2
Coro2a	11323.3	1.14997	0.185646	6.19441	5.85047e-10	2.61194e-09	107684	coronin	actin binding protein 2A
Nckap5	149.857	1.30243	0.210355	6.19155	5.95737e-10	2.6558e-09	210356	NCK-associated protein 5
Chtf18	389.505	1.27259	0.205573	6.19047	5.99834e-10	2.67174e-09	214901	CTF18	chromosome transmission fidelity factor 18
Pfkp	9525.36	1.20053	0.194017	6.18777	6.1021e-10	2.71323e-09	56421	phosphofructokinase	platelet
Exo1	309.83	1.59397	0.258447	6.16752	6.93693e-10	3.06399e-09	26909	exonuclease 1
Acot7	3329.9	1.24093	0.201338	6.1634	7.11985e-10	3.14027e-09	70025	acyl-CoA thioesterase 7
Hmgn2	2660.07	1.04026	0.168885	6.15958	7.29397e-10	3.21245e-09	15331	high mobility group nucleosomal binding domain 2
Wdhd1	978.996	1.16531	0.189597	6.14625	7.93353e-10	3.48103e-09	218973	WD repeat and HMG-box DNA binding protein 1
Clspn	668.163	1.44683	0.235834	6.13498	8.51709e-10	3.72016e-09	269582	claspin
Mfsd6	7383.05	1.00701	0.164234	6.13154	8.70328e-10	3.79501e-09	98682	major facilitator superfamily domain containing 6
4933413G19Rik	54.6168	2.04207	0.333827	6.11716	9.52568e-10	4.13832e-09	NA	NA
Dock5	4572.43	1.04364	0.17079	6.11066	9.92204e-10	4.28943e-09	68813	dedicator of cytokinesis 5
Grwd1	665.798	1.14436	0.187503	6.10313	1.04014e-09	4.48322e-09	101612	glutamate-rich WD repeat containing 1
Fam72a	66.734	1.66862	0.273794	6.09442	1.09832e-09	4.72202e-09	108900	family with sequence similarity 72	member A
Tk1	1245.81	1.43291	0.235322	6.08914	1.13522e-09	4.87112e-09	21877	thymidine kinase 1
Ak4	1004.18	2.23914	0.367803	6.08786	1.14429e-09	4.90732e-09	11639	adenylate kinase 4
Fam132b	649.726	1.13394	0.18647	6.08109	1.1937e-09	5.10637e-09	NA	NA
Fas	434.913	1.0621	0.174726	6.07867	1.2118e-09	5.17656e-09	14102	Fas (TNF receptor superfamily member 6)
Hmgb2	3579.22	1.12959	0.185849	6.07799	1.21699e-09	5.19294e-09	97165	high mobility group box 2
Kalrn	1852.62	1.25771	0.207098	6.07302	1.25526e-09	5.33692e-09	545156	kalirin	RhoGEF kinase
Dmbt1	256020	1.48256	0.244769	6.05701	1.38676e-09	5.85547e-09	12945	deleted in malignant brain tumors 1
Tubd1	245.462	1.09245	0.180559	6.0504	1.44489e-09	6.08916e-09	56427	tubulin	delta 1
Epgn	24.1859	4.72218	0.78164	6.04137	1.52808e-09	6.41095e-09	71920	epithelial mitogen
Unc13d	1013.4	1.23676	0.204717	6.04135	1.52835e-09	6.41095e-09	70450	unc-13 homolog D (C. elegans)
Kif15	994.292	1.37166	0.227368	6.03279	1.61153e-09	6.73959e-09	209737	kinesin family member 15
Hbegf	1129.63	1.82248	0.302111	6.03249	1.61451e-09	6.74837e-09	15200	heparin-binding EGF-like growth factor
Kif24	256.286	1.48502	0.246318	6.02887	1.65106e-09	6.89367e-09	109242	kinesin family member 24
Gsap	471.283	1.19252	0.198207	6.01653	1.78197e-09	7.41801e-09	212167	gamma-secretase activating protein
Tmc5	3630.62	1.15669	0.192288	6.01542	1.79423e-09	7.46704e-09	74424	transmembrane channel-like gene family 5
Mki67	12477	1.15766	0.192574	6.01151	1.83805e-09	7.64317e-09	17345	antigen identified by monoclonal antibody Ki 67
Rpa2	706.75	1.06171	0.176676	6.00934	1.86277e-09	7.73969e-09	19891	replication protein A2
Gzmb	40.7513	3.73477	0.621966	6.00477	1.91601e-09	7.95014e-09	14939	granzyme B
Prim2	424.563	1.01098	0.168599	5.99633	2.0183e-09	8.34298e-09	19076	DNA primase	p58 subunit
Kntc1	646.113	1.10149	0.183792	5.99315	2.0581e-09	8.5006e-09	208628	kinetochore associated 1
AI506816	133.295	1.63614	0.273007	5.99301	2.05987e-09	8.50562e-09	433855	expressed sequence AI506816
Cxcl11	24.0164	3.8681	0.645581	5.99166	2.07712e-09	8.56992e-09	56066	chemokine (C-X-C motif) ligand 11
Tnfsf10	1163.77	2.02073	0.337805	5.98195	2.20482e-09	9.07728e-09	22035	tumor necrosis factor (ligand) superfamily	member 10
Tead4	233.824	1.49429	0.250382	5.96802	2.40148e-09	9.85356e-09	21679	TEA domain family member 4
Cks2	940.78	1.16824	0.195936	5.96236	2.48624e-09	1.01785e-08	66197	CDC28 protein kinase regulatory subunit 2
Cfh	1942.95	3.76741	0.631926	5.96179	2.49486e-09	1.02111e-08	12628	complement component factor h
Ppp1r14d	3754.94	1.1455	0.192164	5.96108	2.5057e-09	1.02527e-08	72112	protein phosphatase 1	regulatory (inhibitor) subunit 14D
Omp	453.103	1.65242	0.27727	5.95963	2.5281e-09	1.03361e-08	18378	olfactory marker protein
Parp14	4094.53	1.20775	0.202826	5.9546	2.60707e-09	1.0642e-08	547253	poly (ADP-ribose) polymerase family	member 14
Tap2	2381.25	1.22079	0.205247	5.9479	2.71601e-09	1.10572e-08	21355	transporter 2	ATP-binding cassette	sub-family B (MDR/TAP)
Ecscr	554.804	1.67347	0.281519	5.94441	2.77462e-09	1.12809e-08	68545	endothelial cell surface expressed chemotaxis and apoptosis regulator
Krt7	6873.92	1.19502	0.201211	5.93913	2.86546e-09	1.16317e-08	110310	keratin 7
Cenph	255.669	1.3612	0.229534	5.93028	3.02415e-09	1.22273e-08	26886	centromere protein H
Gm6682	48.9485	2.26919	0.382779	5.9282	3.06273e-09	1.23703e-08	626534	tubulin	alpha 1C pseudogene
Ncaph	975.292	1.3551	0.228701	5.92519	3.1194e-09	1.25826e-08	215387	non-SMC condensin I complex	subunit H
Cdkn3	433.129	1.51611	0.256005	5.92221	3.17652e-09	1.27995e-08	72391	cyclin-dependent kinase inhibitor 3
Apol10b	196.625	3.00271	0.507205	5.92011	3.21722e-09	1.29499e-08	328561	apolipoprotein L 10B
Ttk	549.821	1.34745	0.228334	5.90123	3.60806e-09	1.44398e-08	22137	Ttk protein kinase
Cxcl9	618.942	5.45444	0.924403	5.9005	3.62411e-09	1.45002e-08	17329	chemokine (C-X-C motif) ligand 9
Fanci	293.434	1.17825	0.199847	5.89579	3.72898e-09	1.49004e-08	208836	Fanconi anemia	complementation group I
Ubd	580.02	3.09008	0.525949	5.87524	4.22224e-09	1.67665e-08	24108	ubiquitin D
Depdc1a	266.02	1.32269	0.225488	5.86588	4.46746e-09	1.76489e-08	76131	DEP domain containing 1a
Nlrc5	1218.75	2.75599	0.469957	5.86436	4.50872e-09	1.77819e-08	434341	NLR family	CARD domain containing 5
Klf10	2796.45	1.00411	0.171259	5.8631	4.54292e-09	1.79009e-08	21847	Kruppel-like factor 10
Neto2	434.839	2.03766	0.347855	5.85779	4.69077e-09	1.84504e-08	74513	neuropilin (NRP) and tolloid (TLL)-like 2
1810055G02Rik	519.081	1.14491	0.19554	5.85513	4.76643e-09	1.87335e-08	72056	RIKEN cDNA 1810055G02 gene
Gyk	5346.19	1.3953	0.238403	5.85272	4.836e-09	1.89875e-08	NA	NA
Pop1	373.899	1.05364	0.180233	5.84602	5.03487e-09	1.97078e-08	67724	processing of precursor 1	ribonuclease P/MRP family	(S. cerevisiae)
Tstd3	502.802	1.22829	0.210207	5.84322	5.12006e-09	2.00014e-08	77032	thiosulfate sulfurtransferase (rhodanese)-like domain containing 3
Cenpu	230.747	1.45043	0.248241	5.84283	5.13225e-09	2.00429e-08	71876	centromere protein U
Bard1	288.862	1.35746	0.232411	5.84077	5.19587e-09	2.02862e-08	12021	BRCA1 associated RING domain 1
Pir	311.694	1.10051	0.188432	5.84036	5.20892e-09	2.0332e-08	69656	pirin
Cxcl3	52.3301	9.37801	1.61248	5.81589	6.03123e-09	2.33634e-08	330122	chemokine (C-X-C motif) ligand 3
Ifi44	195.113	1.98281	0.341789	5.80128	6.58098e-09	2.53712e-08	99899	interferon-induced protein 44
Pdpn	775.979	1.5815	0.272621	5.80108	6.589e-09	2.53938e-08	14726	podoplanin
Heph	4601.9	1.06511	0.183807	5.79476	6.84202e-09	2.63247e-08	15203	hephaestin
Hsp90aa1	8480.18	1.0265	0.177165	5.79402	6.87201e-09	2.64268e-08	15519	heat shock protein 90	alpha (cytosolic)	class A member 1
Nolc1	2231.58	1.03318	0.178633	5.78379	7.3036e-09	2.80023e-08	70769	nucleolar and coiled-body phosphoprotein 1
Aacs	5184.43	1.1232	0.194367	5.77874	7.52636e-09	2.8806e-08	78894	acetoacetyl-CoA synthetase
B4galnt4	244.572	1.3189	0.228239	5.77862	7.53139e-09	2.8818e-08	330671	beta-1	4-N-acetyl-galactosaminyl transferase 4
Fam57a	633.95	1.41247	0.244986	5.76552	8.14079e-09	3.10029e-08	116972	family with sequence similarity 57	member A
Siah1b	198.241	1.06911	0.185922	5.75031	8.90824e-09	3.3733e-08	20438	siah E3 ubiquitin protein ligase 1B
Mtmr7	908.448	1.17117	0.203842	5.74546	9.16687e-09	3.46184e-08	54384	myotubularin related protein 7
Casc5	732.786	1.20414	0.210735	5.71401	1.10347e-08	4.12358e-08	NA	NA
Fancb	196.946	1.24784	0.218429	5.7128	1.11133e-08	4.14989e-08	237211	Fanconi anemia	complementation group B
Ndc80	574.424	1.34023	0.234902	5.70547	1.16021e-08	4.32718e-08	67052	NDC80 kinetochore complex component
Gpx2-ps1	24.1349	2.4439	0.429033	5.69631	1.22429e-08	4.54847e-08	14777	glutathione peroxidase 2	pseudogene 1
Dtx3l	3140.54	1.21158	0.213647	5.67098	1.41985e-08	5.23821e-08	209200	deltex 3-like	E3 ubiquitin ligase
Lrr1	81.3868	1.92494	0.339837	5.66431	1.47618e-08	5.42907e-08	69706	leucine rich repeat protein 1
Kif20b	1271.46	1.21359	0.214872	5.64796	1.62362e-08	5.94566e-08	240641	kinesin family member 20B
Snord22	136.293	1.10731	0.196345	5.6396	1.70446e-08	6.22386e-08	100127111	small nucleolar RNA	C/D box 22
Phlda1	1684.18	1.19513	0.212776	5.61685	1.94466e-08	7.04561e-08	21664	pleckstrin homology like domain	family A	member 1
Tipin	524.769	1.03775	0.184793	5.61576	1.95702e-08	7.08569e-08	66131	timeless interacting protein
Isg15	400.736	2.00021	0.356252	5.61458	1.9704e-08	7.13045e-08	100038882	ISG15 ubiquitin-like modifier
Soat2	71.3255	1.36545	0.243333	5.61144	2.00648e-08	7.25074e-08	223920	sterol O-acyltransferase 2
Icam1	768.035	1.46891	0.261896	5.60876	2.03787e-08	7.3607e-08	15894	intercellular adhesion molecule 1
Sgol2a	556.972	1.01895	0.182021	5.59797	2.16878e-08	7.79682e-08	NA	NA
Gbp2b	51.606	3.18309	0.570613	5.57838	2.42769e-08	8.67476e-08	14468	guanylate binding protein 2b
Ccl2	66.0341	3.20499	0.574997	5.57392	2.4907e-08	8.87718e-08	20296	chemokine (C-C motif) ligand 2
Dynlt1a	129.9	1.16398	0.209481	5.55648	2.75262e-08	9.7608e-08	100310872	dynein light chain Tctex-type 1A
Dsn1	396.809	1.04471	0.188286	5.54852	2.88101e-08	1.01831e-07	66934	DSN1 homolog	MIS12 kinetochore complex component
Lipg	1744.6	1.14798	0.207599	5.52982	3.2056e-08	1.12603e-07	16891	lipase	endothelial
Retnlb	4272.92	3.35828	0.608178	5.52186	3.35427e-08	1.1761e-07	57263	resistin like beta
Btbd19	239.264	1.06618	0.193086	5.52176	3.35618e-08	1.17651e-07	78611	BTB (POZ) domain containing 19
Dkkl1	37.3399	2.29728	0.416514	5.51548	3.47821e-08	1.21678e-07	50722	dickkopf-like 1
Mcm2	1649.24	1.09998	0.199489	5.51401	3.50755e-08	1.2262e-07	17216	minichromosome maintenance complex component 2
Clca4c-ps	19.9742	4.23124	0.767468	5.51325	3.5227e-08	1.23066e-07	622139	chloride channel accessory 4C	pseudogene
BC030867	189	1.43477	0.260531	5.50711	3.64774e-08	1.2726e-07	217216	cDNA sequence BC030867
E130012A19Rik	49.1331	2.06519	0.375386	5.50151	3.7656e-08	1.31104e-07	NA	NA
Ticrr	437.239	1.37614	0.25019	5.50038	3.78971e-08	1.31794e-07	77011	TOPBP1-interacting checkpoint and replication regulator
Bcl2l15	35.5454	3.36384	0.613029	5.48724	4.08256e-08	1.4121e-07	229672	BCLl2-like 15
Fam64a	192.259	1.25103	0.22802	5.48647	4.10038e-08	1.41794e-07	NA	NA
Spdef	1437.81	1.10721	0.201833	5.48579	4.11631e-08	1.42313e-07	30051	SAM pointed domain containing ets transcription factor
Mir7649	22.0867	2.59866	0.474803	5.47314	4.42135e-08	1.52481e-07	102465757	microRNA 7649
Kdelr3	640.318	1.35157	0.246955	5.47294	4.42623e-08	1.5258e-07	105785	KDEL (Lys-Asp-Glu-Leu) endoplasmic reticulum protein retention receptor 3
Slc45a3	2313.16	1.18953	0.21739	5.47185	4.45365e-08	1.53457e-07	212980	solute carrier family 45	member 3
Apol9a	92.8755	1.88785	0.345793	5.45948	4.77526e-08	1.63766e-07	223672	apolipoprotein L 9a
Stil	685.827	1.17023	0.214601	5.45302	4.9522e-08	1.69381e-07	20460	Scl/Tal1 interrupting locus
Clca3a2	1456.17	1.7049	0.314213	5.42594	5.76489e-08	1.95563e-07	80797	chloride channel accessory 3A2
Mns1	134.479	1.3661	0.251947	5.42216	5.88825e-08	1.99351e-07	17427	meiosis-specific nuclear structural protein 1
Dna2	374.594	1.1106	0.205399	5.40706	6.40683e-08	2.15481e-07	327762	DNA replication helicase/nuclease 2
Gm1965	107.003	1.62682	0.301268	5.3999	6.66766e-08	2.23714e-07	434065	predicted gene 1965
Cxcl2	168.468	5.85251	1.0866	5.38605	7.20213e-08	2.4028e-07	20310	chemokine (C-X-C motif) ligand 2
Pinx1	318.243	1.0725	0.199486	5.37631	7.60271e-08	2.52929e-07	72400	PIN2/TERF1 interacting	telomerase inhibitor 1
Pla2g4f	1431.3	1.17072	0.218222	5.36483	8.10269e-08	2.68225e-07	271844	phospholipase A2	group IVF
Fosb	3418.09	3.05859	0.570448	5.36173	8.243e-08	2.72471e-07	14282	FBJ osteosarcoma oncogene B
Etnppl	127.228	1.44817	0.270478	5.35409	8.59884e-08	2.83791e-07	71760	ethanolamine phosphate phospholyase
Flnb	25267	1.00715	0.189079	5.32663	1.00054e-07	3.27604e-07	286940	filamin	beta
Ldlr	9283.2	1.02892	0.193481	5.31793	1.04952e-07	3.43057e-07	16835	low density lipoprotein receptor
Arid3a	504.033	1.05322	0.199114	5.28952	1.22639e-07	3.97648e-07	13496	AT rich interactive domain 3A (BRIGHT-like)
Gm11992	83.1262	1.56744	0.296407	5.28812	1.23582e-07	4.00623e-07	626870	predicted gene 11992
Cyp4f40	1706.45	1.22021	0.23093	5.2839	1.26461e-07	4.09438e-07	631304	cytochrome P450	family 4	subfamily f	polypeptide 40
Bhlha15	268.324	2.41362	0.458263	5.26689	1.38756e-07	4.46394e-07	17341	basic helix-loop-helix family	member a15
Ces2e	4948.45	1.62692	0.309214	5.26145	1.42922e-07	4.5905e-07	234673	carboxylesterase 2E
Gbp11	23.334	2.37341	0.452219	5.24837	1.53448e-07	4.91418e-07	634650	guanylate binding protein 11
Itpka	232.054	1.49414	0.285045	5.24176	1.5905e-07	5.08509e-07	228550	inositol 1	4	5-trisphosphate 3-kinase A
Dcdc2a	15.6266	4.27778	0.817698	5.23149	1.68152e-07	5.36158e-07	195208	doublecortin domain containing 2a
Snord16a	30.8265	1.87455	0.360637	5.19789	2.01565e-07	6.35692e-07	100217453	small nucleolar RNA	C/D box 16A
Tcf19	786.084	1.08366	0.20875	5.19119	2.08954e-07	6.57507e-07	106795	transcription factor 19
Neurl3	10493.8	1.44357	0.278789	5.17801	2.24261e-07	7.03079e-07	214854	neuralized E3 ubiquitin protein ligase 3
Spats2l	1520.4	1.2214	0.23625	5.16994	2.34171e-07	7.32651e-07	67198	spermatogenesis associated	serine-rich 2-like
Nfil3	333.775	1.905	0.369309	5.1583	2.49207e-07	7.76053e-07	18030	nuclear factor	interleukin 3	regulated
Gm5431	158.017	2.2705	0.440782	5.15106	2.59022e-07	8.03682e-07	432555	predicted gene 5431
Cebpd	1316.13	1.26373	0.246685	5.12286	3.00936e-07	9.24012e-07	12609	CCAAT/enhancer binding protein (C/EBP)	delta
R3hdml	55.3204	2.76183	0.540832	5.10663	3.27958e-07	1.00077e-06	100043899	R3H domain containing-like
Krt6b	37.5084	5.84993	1.14745	5.09822	3.42856e-07	1.04374e-06	16688	keratin 6B
Mcm6	2946.2	1.02205	0.200587	5.09532	3.48147e-07	1.05838e-06	17219	minichromosome maintenance complex component 6
Btn1a1	57.2906	2.40564	0.472269	5.0938	3.50958e-07	1.06608e-06	12231	butyrophilin	subfamily 1	member A1
Saa3	673.214	3.54206	0.695384	5.09368	3.51187e-07	1.06656e-06	20210	serum amyloid A 3
Espl1	972.026	1.11131	0.218482	5.0865	3.64723e-07	1.10483e-06	105988	extra spindle pole bodies 1	separase
Trim72	329.752	1.13159	0.222603	5.08346	3.7063e-07	1.12099e-06	434246	tripartite motif-containing 72
Sec24d	2310.85	1.01501	0.199979	5.07559	3.86295e-07	1.16695e-06	69608	Sec24 related gene family	member D (S. cerevisiae)
Glt28d2	345.834	1.12473	0.222026	5.06575	4.06806e-07	1.22481e-06	320302	glycosyltransferase 28 domain containing 2
Ly6f	15.7957	5.82887	1.15129	5.06288	4.12962e-07	1.24276e-06	17071	lymphocyte antigen 6 complex	locus F
Zbtb7c	524.42	1.03277	0.204132	5.0593	4.20793e-07	1.26518e-06	207259	zinc finger and BTB domain containing 7C
Slc39a4	7688.15	1.14692	0.227596	5.03928	4.67285e-07	1.39676e-06	72027	solute carrier family 39 (zinc transporter)	member 4
Chaf1b	551.397	1.31845	0.261888	5.03439	4.79366e-07	1.42941e-06	110749	chromatin assembly factor 1	subunit B (p60)
Slc7a11	373.849	1.28461	0.255259	5.03258	4.83934e-07	1.44203e-06	26570	solute carrier family 7 (cationic amino acid transporter	y+ system)	member 11
Slco4a1	216.595	1.3117	0.260829	5.02895	4.93169e-07	1.46812e-06	108115	solute carrier organic anion transporter family	member 4a1
Acot4	225.528	1.20825	0.240734	5.01901	5.19386e-07	1.54138e-06	171282	acyl-CoA thioesterase 4
Mis18bp1	555.072	1.01287	0.202074	5.01236	5.37679e-07	1.59258e-06	217653	MIS18 binding protein 1
6720468P15Rik	50.4981	1.73287	0.346738	4.99765	5.80332e-07	1.70896e-06	78073	RIKEN cDNA 6720468P15 gene
Slfn9	919.397	1.33644	0.267641	4.99339	5.93281e-07	1.74347e-06	237886	schlafen 9
Nusap1	1305.47	1.06507	0.213387	4.99127	5.99846e-07	1.76099e-06	108907	nucleolar and spindle associated protein 1
Duox2	11343.5	1.6864	0.338613	4.98032	6.34792e-07	1.85657e-06	214593	dual oxidase 2
Cebpb	1214.53	1.52498	0.308474	4.9436	7.66915e-07	2.21553e-06	12608	CCAAT/enhancer binding protein (C/EBP)	beta
Gsta3	819.11	1.22407	0.24883	4.91929	8.68584e-07	2.49048e-06	14859	glutathione S-transferase	alpha 3
Mnda	49.1092	1.70623	0.34772	4.9069	9.25272e-07	2.64117e-06	NA	NA
Gpr50	57.9454	6.76705	1.37959	4.90511	9.33738e-07	2.66286e-06	14765	G-protein-coupled receptor 50
Akr1c18	54.2216	2.89895	0.592169	4.89548	9.80647e-07	2.79093e-06	105349	aldo-keto reductase family 1	member C18
Cdc42ep2	246.63	1.70259	0.347969	4.89293	9.93475e-07	2.82396e-06	104252	CDC42 effector protein (Rho GTPase binding) 2
Ly6i	29.9236	2.77824	0.568348	4.88828	1.01719e-06	2.88582e-06	57248	lymphocyte antigen 6 complex	locus I
Ero1l	2691.38	1.60476	0.328584	4.88387	1.04022e-06	2.94574e-06	50527	ERO1-like (S. cerevisiae)
Cenpm	238.11	1.01753	0.208374	4.88322	1.04367e-06	2.95439e-06	66570	centromere protein M
BC055324	266.953	1.01379	0.207867	4.87713	1.07639e-06	3.04141e-06	381306	cDNA sequence BC055324
Esco2	467.097	1.15061	0.236134	4.87272	1.10071e-06	3.10612e-06	71988	establishment of sister chromatid cohesion N-acetyltransferase 2
Clca3a1	692.051	1.06603	0.219373	4.85943	1.17722e-06	3.30622e-06	12722	chloride channel accessory 3A1
Atg4a	64.2944	1.05465	0.217075	4.85848	1.18293e-06	3.32104e-06	666468	autophagy related 4A	cysteine peptidase
Dhx58	530.238	1.00422	0.206895	4.85375	1.21148e-06	3.39561e-06	80861	DEXH (Asp-Glu-X-His) box polypeptide 58
Akt3	1163.26	1.39078	0.286829	4.84882	1.242e-06	3.4767e-06	23797	thymoma viral proto-oncogene 3
Tmigd1	337.603	2.80334	0.58007	4.83276	1.34655e-06	3.75225e-06	66601	transmembrane and immunoglobulin domain containing 1
Hmgcs1	15033.4	1.01345	0.209818	4.83011	1.36459e-06	3.80112e-06	208715	3-hydroxy-3-methylglutaryl-Coenzyme A synthase 1
Col6a5	246.756	1.9711	0.408887	4.82064	1.43099e-06	3.9724e-06	665033	collagen	type VI	alpha 5
Samhd1	4971.28	1.1453	0.237641	4.81944	1.4396e-06	3.99556e-06	56045	SAM domain and HD domain	1
Rhov	60.0139	1.79874	0.37352	4.81564	1.46728e-06	4.06503e-06	228543	ras homolog family member V
Dync1i1	71.698	1.51067	0.314202	4.80797	1.52474e-06	4.21737e-06	13426	dynein cytoplasmic 1 intermediate chain 1
Trpv6	485.722	2.47262	0.514747	4.80357	1.55863e-06	4.30645e-06	64177	transient receptor potential cation channel	subfamily V	member 6
Syce2	168.847	1.00878	0.210066	4.80219	1.56937e-06	4.33299e-06	71846	synaptonemal complex central element protein 2
Rad18	236.614	1.11204	0.23164	4.80071	1.58105e-06	4.36288e-06	58186	RAD18 E3 ubiquitin protein ligase
Hdhd3	553.269	1.30828	0.273564	4.78236	1.73247e-06	4.75423e-06	72748	haloacid dehalogenase-like hydrolase domain containing 3
Il1f9	23.3104	6.00407	1.25781	4.77343	1.81111e-06	4.95319e-06	215257	interleukin 1 family	member 9
4732456N10Rik	41.8576	5.04934	1.05904	4.76785	1.86202e-06	5.08245e-06	NA	NA
Fosl1	78.8553	2.18469	0.458332	4.76661	1.87355e-06	5.1112e-06	14283	fos-like antigen 1
Fads1	1996.88	1.2338	0.258986	4.76394	1.89845e-06	5.17681e-06	76267	fatty acid desaturase 1
Rhod	247.21	1.17537	0.24683	4.76186	1.91813e-06	5.22352e-06	11854	ras homolog family member D
Krt83	136.81	1.27015	0.266831	4.76011	1.93484e-06	5.2653e-06	100126226	keratin 83
Pole	673.526	1.05939	0.222641	4.75829	1.95242e-06	5.30841e-06	18973	polymerase (DNA directed)	epsilon
Ms4a18	20.5246	3.57436	0.751959	4.75339	2.00033e-06	5.43013e-06	76002	membrane-spanning 4-domains	subfamily A	member 18
Clcn1	19.8238	2.37299	0.502575	4.72167	2.3392e-06	6.2832e-06	12723	chloride channel	voltage-sensitive 1
Cemip	208.889	2.52307	0.534414	4.7212	2.34463e-06	6.29557e-06	80982	cell migration inducing protein	hyaluronan binding
Hk3	104.525	2.17512	0.461423	4.71393	2.42987e-06	6.51191e-06	212032	hexokinase 3
Panct2	115.53	1.01591	0.216581	4.69066	2.72332e-06	7.25398e-06	329217	pluripotency-associated noncoding transcript 2
Gm7030	108.288	2.86721	0.611484	4.68894	2.74631e-06	7.31014e-06	630294	predicted gene 7030
Gm9833	62.4045	1.23552	0.26416	4.67715	2.90884e-06	7.71734e-06	100041480	myelin basic protein expression factor 2	repressor pseudogene
Mir3962	115.593	1.23522	0.264215	4.67504	2.93899e-06	7.79461e-06	100628615	microRNA 3962
Pik3c2g	34.7384	1.57302	0.33659	4.67339	2.96263e-06	7.85188e-06	18705	phosphatidylinositol-4-phosphate 3-kinase catalytic subunit type 2 gamma
Kifc5b	284.921	1.14096	0.244296	4.67039	3.00622e-06	7.95918e-06	16580	kinesin family member C5B
Ctps	1606.3	1.00411	0.21503	4.66963	3.01743e-06	7.98609e-06	51797	cytidine 5'-triphosphate synthase
E130008D07Rik	51.8957	1.82238	0.392135	4.64734	3.36242e-06	8.85789e-06	545207	RIKEN cDNA E130008D07 gene
Il1rl1	163.503	2.41768	0.522132	4.63039	3.64972e-06	9.56711e-06	17082	interleukin 1 receptor-like 1
Slc2a1	5406.93	1.01307	0.218845	4.62915	3.6717e-06	9.62232e-06	20525	solute carrier family 2 (facilitated glucose transporter)	member 1
Hsd17b7	1076.82	1.17684	0.254926	4.61639	3.90481e-06	1.0187e-05	15490	hydroxysteroid (17-beta) dehydrogenase 7
Marcksl1	2560.15	1.15856	0.251595	4.60488	4.12701e-06	1.07284e-05	17357	MARCKS-like 1
H2-Q7	1220.73	2.2648	0.492321	4.60025	4.21982e-06	1.09622e-05	15018	histocompatibility 2	Q region locus 7
H2-Q9	1220.73	2.2648	0.492321	4.60025	4.21982e-06	1.09622e-05	110558	histocompatibility 2	Q region locus 9
Oasl1	770.309	1.28486	0.279316	4.60001	4.22464e-06	1.09729e-05	231655	2'-5' oligoadenylate synthetase-like 1
Gm4925	58.7576	1.28952	0.28086	4.59134	4.40415e-06	1.14179e-05	237433	predicted gene 4925
Ntn5	42.584	1.61253	0.351739	4.58446	4.55168e-06	1.17646e-05	243967	netrin 5
Itgb6	1409.63	1.02124	0.22302	4.57914	4.66887e-06	1.20533e-05	16420	integrin beta 6
Lss	3189.28	1.07023	0.233787	4.57778	4.69926e-06	1.21195e-05	16987	lanosterol synthase
Timp1	240.184	2.06027	0.451317	4.56501	4.99464e-06	1.28403e-05	21857	tissue inhibitor of metalloproteinase 1
Adam4	54.7046	1.09942	0.241608	4.55041	5.35416e-06	1.37071e-05	11498	a disintegrin and metallopeptidase domain 4
Atf7ip2	179.202	2.55728	0.562741	4.54432	5.51119e-06	1.40926e-05	75329	activating transcription factor 7 interacting protein 2
Ccne2	258.948	1.04769	0.231407	4.5275	5.96859e-06	1.51964e-05	12448	cyclin E2
Pla2g2e	60.422	3.0872	0.682313	4.52462	6.05055e-06	1.53948e-05	26970	phospholipase A2	group IIE
Pih1d2	56.6915	1.26544	0.280019	4.51911	6.21012e-06	1.57642e-05	72614	PIH1 domain containing 2
Usp18	185.741	2.06032	0.456046	4.51779	6.24874e-06	1.5857e-05	24110	ubiquitin specific peptidase 18
Clec4e	61.6209	5.07958	1.12495	4.51538	6.32036e-06	1.60255e-05	56619	C-type lectin domain family 4	member e
Ier3	754.092	1.17156	0.263105	4.45283	8.47446e-06	2.11414e-05	15937	immediate early response 3
H2-DMb1	1148.3	2.45884	0.55281	4.44789	8.67178e-06	2.15845e-05	14999	histocompatibility 2	class II	locus Mb1
Arg1	89.1404	2.96297	0.668539	4.432	9.3363e-06	2.31746e-05	11846	arginase	liver
Gbp8	228.579	1.67863	0.379058	4.42842	9.49253e-06	2.35395e-05	76074	guanylate-binding protein 8
Csta1	245.197	1.7804	0.405233	4.39352	1.11531e-05	2.73436e-05	209294	cystatin A1
Cry1	619.955	1.66392	0.379111	4.38901	1.1387e-05	2.78946e-05	12952	cryptochrome 1 (photolyase-like)
Serpina3g	373.125	1.78312	0.409149	4.35811	1.31191e-05	3.18984e-05	20715	serine (or cysteine) peptidase inhibitor	clade A	member 3G
H2-Q8	616.812	1.65508	0.380198	4.35319	1.34169e-05	3.25607e-05	15019	histocompatibility 2	Q region locus 8
H2-Q6	616.812	1.65508	0.380198	4.35319	1.34169e-05	3.25607e-05	110557	histocompatibility 2	Q region locus 6
Prdm1	365.974	1.32886	0.305414	4.35101	1.35514e-05	3.28721e-05	12142	PR domain containing 1	with ZNF domain
Abca13	73.2726	2.30342	0.531298	4.33546	1.45453e-05	3.50825e-05	268379	ATP-binding cassette	sub-family A (ABC1)	member 13
Fcgr1	86.0074	1.18721	0.27405	4.3321	1.47694e-05	3.55895e-05	14129	Fc receptor	IgG	high affinity I
Btnl2	143.15	2.39411	0.553999	4.32151	1.54965e-05	3.71721e-05	547431	butyrophilin-like 2
Slc5a5	76.8778	1.54949	0.359255	4.31308	1.60999e-05	3.85413e-05	114479	solute carrier family 5 (sodium iodide symporter)	member 5
Krtap13	30.8216	3.23133	0.750714	4.30434	1.67488e-05	4.00072e-05	16699	keratin associated protein 13
Fcgr4	70.9975	2.23826	0.522237	4.2859	1.82001e-05	4.32227e-05	246256	Fc receptor	IgG	low affinity IV
Mir5134	30.8982	1.62404	0.378928	4.28588	1.8202e-05	4.32227e-05	100628603	microRNA 5134
Krt15	345.441	4.66266	1.08909	4.28124	1.85856e-05	4.40519e-05	16665	keratin 15
Snord12	87.8344	1.0585	0.24814	4.26574	1.99243e-05	4.7007e-05	100217443	small nucleolar RNA	C/D box 12
Tnfsf9	87.6314	1.4815	0.348048	4.25658	2.07577e-05	4.88695e-05	21950	tumor necrosis factor (ligand) superfamily	member 9
Rnf125	201.835	1.22502	0.288049	4.25282	2.11098e-05	4.96588e-05	67664	ring finger protein 125
Gzma	31.7278	3.16044	0.744408	4.24557	2.18036e-05	5.11652e-05	14938	granzyme A
Saa4	34.0769	3.79991	0.89617	4.24016	2.23356e-05	5.23417e-05	20211	serum amyloid A 4
Sdr9c7	18.075	2.14089	0.505222	4.23752	2.26e-05	5.29126e-05	70061	4short chain dehydrogenase/reductase family 9C	member 7
Saxo1	22.2393	1.96781	0.464679	4.23477	2.2879e-05	5.35252e-05	75811	stabilizer of axonemal microtubules 1
1500009L16Rik	260.254	1.05106	0.248282	4.23332	2.30271e-05	5.38387e-05	69784	RIKEN cDNA 1500009L16 gene
Lipk	30.7534	1.4501	0.343478	4.22183	2.42332e-05	5.64007e-05	240633	lipase	family member K
Trex2	27.149	4.11255	0.974532	4.22003	2.44274e-05	5.68182e-05	24102	three prime repair exonuclease 2
Apobec2	340.153	1.09419	0.260814	4.19527	2.72542e-05	6.29542e-05	11811	apolipoprotein B mRNA editing enzyme	catalytic polypeptide 2
Mir5114	1813.92	1.39807	0.33377	4.18873	2.80519e-05	6.46023e-05	100628619	microRNA 5114
Prom1	5603.66	1.03445	0.247357	4.18203	2.88916e-05	6.64363e-05	19126	prominin 1
2310034C09Rik	27.6254	3.79068	0.909318	4.16871	3.06331e-05	7.02408e-05	117172	RIKEN cDNA 2310034C09 gene
Gchfr	113.819	1.15984	0.2793	4.15267	3.28625e-05	7.49942e-05	320415	GTP cyclohydrolase I feedback regulator
LOC100038947	20.6181	2.64965	0.638072	4.15259	3.28732e-05	7.50075e-05	100038947	signal-regulatory protein beta 1-like
Prss22	181.709	3.94267	0.949844	4.15087	3.3122e-05	7.55415e-05	70835	protease	serine 22
P4ha1	3192.81	1.36724	0.329767	4.14607	3.38227e-05	7.70593e-05	18451	procollagen-proline	2-oxoglutarate 4-dioxygenase (proline 4-hydroxylase)	alpha 1 polypeptide
Apba2	123.401	1.18799	0.286883	4.14101	3.4578e-05	7.87101e-05	11784	amyloid beta (A4) precursor protein-binding	family A	member 2
Sec1	14.9512	2.26457	0.546921	4.14059	3.46419e-05	7.88086e-05	56546	secretory blood group 1
Mmp3	181.184	1.82892	0.443633	4.12261	3.7461e-05	8.48821e-05	17392	matrix metallopeptidase 3
Psmc3ip	83.2043	1.0489	0.254875	4.11536	3.86577e-05	8.74515e-05	19183	proteasome (prosome	macropain) 26S subunit	ATPase 3	interacting protein
Phf11b	148.02	2.03026	0.494949	4.10196	4.09672e-05	9.23087e-05	236451	PHD finger protein 11B
1700030J22Rik	63.6942	1.00679	0.245643	4.09859	4.15666e-05	9.35768e-05	69528	RIKEN cDNA 1700030J22 gene
Nrg1	81.1429	1.40547	0.344058	4.08499	4.40779e-05	9.89109e-05	211323	neuregulin 1
A930001C03Rik	49.7215	1.28035	0.315393	4.05955	4.91677e-05	0.000109675	319314	RIKEN cDNA A930001C03 gene
Snord52	71.3397	1.09622	0.27137	4.03956	5.35507e-05	0.000118812	100217427	small nucleolar RNA	C/D box 52
Cxcl10	324.91	3.01728	0.750895	4.01825	5.86332e-05	0.000129452	15945	chemokine (C-X-C motif) ligand 10
Aldh3b2	221.896	1.08413	0.270779	4.00373	6.23511e-05	0.000137146	621603	aldehyde dehydrogenase 3 family	member B2
Adgrf1	1333.45	1.4226	0.355794	3.99839	6.37749e-05	0.000140018	77596	adhesion G protein-coupled receptor F1
Snord83b	35.6405	1.34469	0.336448	3.99671	6.42279e-05	0.000140952	100302601	small nucleolar RNA	C/D box 83B
Tmcc3	5927.35	1.18189	0.295929	3.99384	6.50121e-05	0.000142612	319880	transmembrane and coiled coil domains 3
Krt85	101.593	1.07326	0.269285	3.98561	6.73076e-05	0.00014731	53622	keratin 85
Epha2	1208.01	1.31472	0.33	3.984	6.77645e-05	0.000148205	13836	Eph receptor A2
Gsta2	27.4432	2.12352	0.536368	3.95908	7.52395e-05	0.000163573	14858	glutathione S-transferase	alpha 2 (Yc2)
Muc2	84214.4	1.29079	0.326745	3.95046	7.79996e-05	0.000169286	17831	mucin 2
Lox	373.391	1.26425	0.320475	3.94491	7.98292e-05	0.00017298	16948	lysyl oxidase
Myl7	86.3192	2.20896	0.560381	3.9419	8.08389e-05	0.000175052	17898	myosin	light polypeptide 7	regulatory
Idi1	1248.88	1.17323	0.298165	3.93484	8.32533e-05	0.000179975	319554	isopentenyl-diphosphate delta isomerase
Adm	441.273	1.55435	0.396377	3.9214	8.80364e-05	0.000189861	11535	adrenomedullin
Krt84	121.536	1.69848	0.434642	3.90776	9.31571e-05	0.000200228	16680	keratin 84
Arhgap36	23.4388	2.02271	0.519169	3.89605	9.77727e-05	0.000209532	75404	Rho GTPase activating protein 36
Mab21l3	36.8253	2.64979	0.681492	3.88821	0.000100984	0.000216083	242125	mab-21-like 3 (C. elegans)
Eid3	21.5472	1.5528	0.401428	3.86818	0.000109649	0.00023371	66341	EP300 interacting inhibitor of differentiation 3
Ifi204	110.601	1.21168	0.313738	3.86206	0.000112433	0.000239313	15951	interferon activated gene 204
Ifit2	718.196	2.09871	0.54403	3.85771	0.000114453	0.000243105	15958	interferon-induced protein with tetratricopeptide repeats 2
H2-Q5	227.137	1.30053	0.337754	3.85053	0.000117862	0.000249759	15016	histocompatibility 2	Q region locus 5
Bend7	161.353	1.18157	0.307776	3.83906	0.000123505	0.000260997	209645	BEN domain containing 7
Ghrl	24.6304	1.66587	0.434644	3.83273	0.000126732	0.000267405	58991	ghrelin
Syt8	1081.81	1.45109	0.379285	3.82585	0.000130324	0.00027446	55925	synaptotagmin VIII
H2-Q2	774.942	1.24104	0.324412	3.82552	0.000130496	0.000274747	15013	histocompatibility 2	Q region locus 2
Eif2s3y	863.06	11.4996	3.01175	3.81823	0.000134411	0.000282796	26908	eukaryotic translation initiation factor 2	subunit 3	structural gene Y-linked
Snord100	62.8004	1.01509	0.26625	3.81254	0.000137545	0.000288757	100529075	small nucleolar RNA	C/D box 100
Pfkfb3	1582.26	1.34466	0.356121	3.77586	0.000159458	0.000331672	170768	6-phosphofructo-2-kinase/fructose-2	6-biphosphatase 3
H2-DMa	1039.64	1.74189	0.465277	3.74376	0.000181286	0.000373428	14998	histocompatibility 2	class II	locus DMa
Il11	40.7927	2.197	0.587786	3.73775	0.000185674	0.000381954	16156	interleukin 11
Hydin	37.3231	1.64159	0.441431	3.7188	0.000200173	0.000409529	244653	HYDIN	axonemal central pair apparatus protein
Rdh1	24.8295	1.3739	0.371182	3.70142	0.000214394	0.000437225	107605	retinol dehydrogenase 1 (all trans)
Foxn1	135.131	1.37754	0.372248	3.7006	0.000215089	0.000438467	15218	forkhead box N1
Kbtbd6	30.0333	1.82593	0.493891	3.69702	0.000218143	0.000444397	432879	kelch repeat and BTB (POZ) domain containing 6
Aldh1a3	1061.53	1.21702	0.330565	3.68163	0.000231744	0.000469672	56847	aldehyde dehydrogenase family 1	subfamily A3
Cfap69	154.71	1.69674	0.462296	3.67025	0.000242313	0.000489541	207686	cilia and flagella associated protein 69
Gclc	6256.12	1.09267	0.297722	3.6701	0.000242458	0.00048977	14629	glutamate-cysteine ligase	catalytic subunit
Uty	366.229	11.3432	3.09328	3.66706	0.000245356	0.000494906	22290	ubiquitously transcribed tetratricopeptide repeat gene	Y chromosome
Aicda	65.6036	1.87724	0.512916	3.65993	0.000252285	0.000507881	11628	activation-induced cytidine deaminase
Nmral1	317.215	1.07887	0.295383	3.65243	0.000259768	0.000521849	67824	NmrA-like family domain containing 1
Steap4	1885.33	1.26451	0.347547	3.63837	0.000274365	0.000549662	117167	STEAP family member 4
Tigd4	42.8788	1.01888	0.280383	3.6339	0.000279174	0.000558785	403175	tigger transposable element derived 4
Gm4827	16.7964	2.37789	0.655373	3.62829	0.0002853	0.0005706	224180	predicted gene 4827
Ccdc88b	405.258	1.20198	0.332254	3.61766	0.000297275	0.000593312	78317	coiled-coil domain containing 88B
Nudt15	44.0794	1.02203	0.282992	3.6115	0.000304426	0.000606952	214254	nudix (nucleoside diphosphate linked moiety X)-type motif 15
Sprr2k	51.4429	4.07205	1.13102	3.60034	0.000317804	0.000631818	20765	small proline-rich protein 2K
Ifi205	59.3555	1.66499	0.463455	3.59256	0.000327448	0.000649225	226695	interferon activated gene 205
Mir7672	20.6594	1.58559	0.442115	3.58638	0.0003353	0.000663421	102465773	microRNA 7672
Cldn8	4811.96	1.08939	0.306456	3.55479	0.000378283	0.0007431	54420	claudin 8
Hdc	66.0817	2.89179	0.817447	3.53759	0.000403801	0.000790696	15186	histidine decarboxylase
Slc25a37	6975.37	1.43351	0.405421	3.53587	0.000406442	0.000795461	67712	solute carrier family 25	member 37
Uchl4	50.8284	1.10291	0.314662	3.50507	0.00045649	0.000887861	93841	ubiquitin carboxyl-terminal esterase L4
Tnf	241.157	2.31746	0.662143	3.49994	0.000465369	0.000903868	21926	tumor necrosis factor
Adgrf3	16.2937	1.77483	0.507763	3.49538	0.000473385	0.000918044	381628	adhesion G protein-coupled receptor F3
Gm12216	92.8395	1.1956	0.342221	3.49366	0.00047645	0.000923637	622459	predicted gene 12216
Tnfaip2	472.933	1.12642	0.323866	3.47802	0.000505126	0.000975284	21928	tumor necrosis factor	alpha-induced protein 2
Cd274	464.987	1.16978	0.336937	3.47179	0.000516991	0.000996813	60533	CD274 antigen
Ifit3b	121.003	1.28823	0.3725	3.45833	0.00054354	0.00104472	667370	interferon-induced protein with tetratricopeptide repeats 3B
Dusp9	46.2687	1.52551	0.44177	3.45318	0.00055401	0.00106391	75590	dual specificity phosphatase 9
Oas3	342.741	1.96905	0.57775	3.40813	0.000654103	0.00124106	246727	2'-5' oligoadenylate synthetase 3
Proc	36.2784	1.25362	0.370265	3.38572	0.000709907	0.00134008	19123	protein C
9330175E14Rik	27.8306	1.71235	0.50785	3.37176	0.000746891	0.00140512	320377	RIKEN cDNA 9330175E14 gene
Il1r2	52.2368	2.08324	0.618306	3.36927	0.000753664	0.00141716	16178	interleukin 1 receptor	type II
Pipox	153.912	1.15033	0.342549	3.35816	0.000784631	0.00147052	19193	pipecolic acid oxidase
Gm5535	18.9334	1.77926	0.529912	3.35766	0.000786064	0.00147285	433481	predicted gene 5535
Dnaaf1	41.4876	1.01195	0.302163	3.349	0.000811026	0.00151543	68270	dynein	axonemal assembly factor 1
Clec4d	47.2536	2.55644	0.768464	3.32669	0.00087883	0.00163607	17474	C-type lectin domain family 4	member d
Stx19	59.5599	1.00429	0.302051	3.32489	0.000884546	0.00164572	68159	syntaxin 19
Khdc3	15.7561	2.10283	0.633018	3.3219	0.000894056	0.0016626	66991	KH domain containing 3	subcortical maternal complex member
Adcy8	49.2667	1.97411	0.595578	3.31462	0.000917693	0.00170326	11514	adenylate cyclase 8
Gm3776	84.4091	1.37786	0.416731	3.30635	0.000945207	0.00175072	100042295	predicted gene 3776
Apol9b	61.1413	1.15093	0.348187	3.30549	0.000948092	0.00175564	71898	apolipoprotein L 9b
Sptssb	341.221	2.5555	0.779024	3.28039	0.00103664	0.00190993	66183	serine palmitoyltransferase	small subunit B
Cxcr2	27.4973	2.96801	0.909982	3.26162	0.00110778	0.00203092	12765	chemokine (C-X-C motif) receptor 2
Krt6a	32.156	4.52781	1.38866	3.26055	0.00111196	0.00203744	16687	keratin 6A
Samd12	58.1851	1.00979	0.310313	3.2541	0.00113751	0.00208054	320679	sterile alpha motif domain containing 12
Vnn1	52.3018	1.08813	0.334905	3.24908	0.00115781	0.00211564	22361	vanin 1
Klra2	58.9985	1.28281	0.397035	3.23099	0.00123363	0.0022435	16633	killer cell lectin-like receptor	subfamily A	member 2
Ms4a6d	119.655	1.37378	0.427178	3.21596	0.0013001	0.0023535	68774	membrane-spanning 4-domains	subfamily A	member 6D
Adora2b	14.73	1.8519	0.5794	3.19624	0.00139232	0.00251065	11541	adenosine A2b receptor
Uck2	2960.06	1.31607	0.412304	3.19199	0.00141295	0.00254547	80914	uridine-cytidine kinase 2
Arhgap40	35.1419	3.87919	1.22266	3.17275	0.00151001	0.00271014	545481	Rho GTPase activating protein 40
Chrdl2	208.819	1.38347	0.436339	3.17064	0.00152104	0.00272834	69121	chordin-like 2
Saa2	24.9722	1.84704	0.583887	3.16335	0.00155967	0.00279306	20209	serum amyloid A 2
BC049730	46.0409	4.25961	1.35537	3.14276	0.00167365	0.00298429	232972	cDNA sequence BC049730
Snora43	29.847	1.10313	0.351875	3.13501	0.0017185	0.00305891	100306955	small nucleolar RNA	H/ACA box 43
Krtap3-1	35.0049	2.13687	0.685116	3.11898	0.00181476	0.0032198	69473	keratin associated protein 3-1
Snord45b	23.839	1.18103	0.380894	3.10069	0.00193071	0.00341328	100217468	small nucleolar RNA	C/D box 45B
Mir5625	21.9036	1.47347	0.476357	3.09321	0.00198002	0.00349564	100885838	microRNA 5625
Snord65	22.6619	1.42991	0.464317	3.07961	0.00207274	0.00365007	100217444	small nucleolar RNA	C/D box 65
Gstm5	2710.08	1.09047	0.355145	3.0705	0.00213703	0.00375124	14866	glutathione S-transferase	mu 5
F10	20.1428	2.05783	0.680825	3.02255	0.00250657	0.00434865	14058	coagulation factor X
Slc17a8	26.5965	1.10037	0.366826	2.99971	0.0027024	0.00466939	216227	solute carrier family 17 (sodium-dependent inorganic phosphate cotransporter)	member 8
Kdm5d	567.025	10.8906	3.63993	2.99199	0.00277164	0.00478311	20592	lysine (K)-specific demethylase 5D
Il18rap	88.7199	1.25029	0.420214	2.97535	0.0029265	0.00502885	16174	interleukin 18 receptor accessory protein
Bdkrb1	32.2245	2.23809	0.752507	2.97418	0.00293771	0.00504416	12061	bradykinin receptor	beta 1
Sun3	47.6512	1.24073	0.417297	2.97327	0.00294648	0.00505808	194974	Sad1 and UNC84 domain containing 3
Erich4	25.8863	1.62815	0.551789	2.95067	0.00317088	0.00541482	632778	glutamate rich 4
Etnk2	22.0462	1.34858	0.462165	2.91796	0.00352329	0.00596416	214253	ethanolamine kinase 2
Fam26f	49.6818	1.39542	0.479255	2.91164	0.00359537	0.0060701	215900	family with sequence similarity 26	member F
Ptx3	38.3389	2.44707	0.842774	2.90359	0.00368912	0.00621607	19288	pentraxin related gene
Adam8	240.457	1.16431	0.401359	2.90092	0.00372074	0.00626728	11501	a disintegrin and metallopeptidase domain 8
Ddx3y	614.217	9.73484	3.3602	2.8971	0.00376624	0.00633975	26900	DEAD (Asp-Glu-Ala-Asp) box polypeptide 3	Y-linked
Gm15694	14.7909	1.81769	0.632089	2.87569	0.00403146	0.00674695	101669761	NADH dehydrogenase (ubiquinone) 1 alpha subcomplex	7 (B14.5a)	pseudogene
Hcar2	68.8525	1.67727	0.584167	2.87121	0.00408898	0.00683502	80885	hydroxycarboxylic acid receptor 2
Megf11	28.8445	1.55691	0.542519	2.86978	0.00410763	0.00686395	214058	multiple EGF-like-domains 11
Lilr4b	110.288	1.51041	0.527358	2.86411	0.0041818	0.00698105	14727	leukocyte immunoglobulin-like receptor	subfamily B	member 4B
Snord57	15.908	1.33785	0.469732	2.84811	0.00439793	0.00730923	100217428	small nucleolar RNA	C/D box 57
Krt80	76.436	1.20941	0.424851	2.84667	0.00441796	0.00733856	74127	keratin 80
Scd4	199.252	3.34765	1.17913	2.83908	0.00452439	0.00749909	329065	stearoyl-coenzyme A desaturase 4
Mir5107	2782.42	1.45147	0.512661	2.83125	0.00463665	0.00766942	100628611	microRNA 5107
Atf3	1449.16	1.34882	0.477868	2.82257	0.004764	0.00786734	11910	activating transcription factor 3
Shroom1	34.9756	1.14749	0.40776	2.81414	0.00489083	0.00806464	71774	shroom family member 1
Pla2g12b	40.1352	1.28333	0.456181	2.81319	0.00490522	0.00808401	69836	phospholipase A2	group XIIB
Slc9a3	695.503	1.45724	0.518726	2.80926	0.00496561	0.00817653	105243	solute carrier family 9 (sodium/hydrogen exchanger)	member 3
Ly6g6c	385.925	1.70472	0.609611	2.79641	0.00516736	0.00848232	68468	lymphocyte antigen 6 complex	locus G6C
2310069B03Rik	47.0992	1.34883	0.486559	2.77219	0.00556802	0.00909428	69652	RIKEN cDNA 2310069B03 gene
Tnfrsf12a	617.108	1.05893	0.385777	2.74492	0.00605262	0.00983134	27279	tumor necrosis factor receptor superfamily	member 12a
5730507C01Rik	21.0756	1.53796	0.564592	2.72403	0.00644912	0.0104169	236366	RIKEN cDNA 5730507C01 gene
Nqo1	636.478	1.00108	0.369837	2.7068	0.00679346	0.0109397	18104	NAD(P)H dehydrogenase	quinone 1
Cck	42.6365	1.33064	0.500503	2.6586	0.00784653	0.0125355	12424	cholecystokinin
Phf11a	19.7378	1.53549	0.583034	2.63362	0.00844798	0.013425	219131	PHD finger protein 11A
Atp12a	21642.3	1.25338	0.476941	2.62796	0.00858995	0.0136351	192113	ATPase	H+/K+ transporting	nongastric	alpha polypeptide
Slc3a1	208.818	1.27418	0.492601	2.58663	0.00969183	0.0152626	20532	solute carrier family 3	member 1
Treh	19.1424	1.26523	0.489612	2.58415	0.00976204	0.0153668	58866	trehalase (brush-border membrane glycoprotein)
Spp1	91.8888	1.52737	0.592544	2.57764	0.00994768	0.0156366	20750	secreted phosphoprotein 1
Smarca5-ps	16.3756	1.32685	0.515205	2.57538	0.0100131	0.0157297	545700	SWI/SNF related	matrix associated	actin depenent ragulator of chromatin	subfamily a	member 5	pseudogene
Fpr2	26.8437	2.1394	0.832882	2.56867	0.0102091	0.0160163	14289	formyl peptide receptor 2
Samd5	96.8423	1.33568	0.522604	2.55582	0.0105936	0.0165705	320825	sterile alpha motif domain containing 5
Crlf1	36.9574	1.38456	0.54202	2.55445	0.0106357	0.0166312	12931	cytokine receptor-like factor 1
Bcat1	24.3876	1.0813	0.424264	2.54865	0.0108141	0.0168809	12035	branched chain aminotransferase 1	cytosolic
Snora26	18.141	1.19396	0.468834	2.54665	0.0108762	0.0169691	100313943	small nucleolar RNA	H/ACA box 26
0610040F04Rik	25.0365	1.26917	0.500016	2.53825	0.0111407	0.0173537	75394	RIKEN cDNA 0610040F04 gene
Serpina3m	20.5028	2.15465	0.856076	2.51689	0.0118395	0.0183754	20717	serine (or cysteine) peptidase inhibitor	clade A	member 3M
1700001L19Rik	18.1305	1.11898	0.448289	2.49612	0.012556	0.0193908	69315	RIKEN cDNA 1700001L19 gene
Snord58b	17.5686	1.0068	0.406641	2.47589	0.0132905	0.0204326	100217457	small nucleolar RNA	C/D box 58B
Irg1	162.596	2.49899	1.01178	2.46989	0.0135155	0.0207432	NA	NA
Wisp2	22.5681	2.42734	0.98438	2.46585	0.0136687	0.0209578	22403	WNT1 inducible signaling pathway protein 2
Dlk1	50.776	1.62455	0.669037	2.42819	0.0151744	0.0230905	13386	delta like non-canonical Notch ligand 1
Abca1	9855.5	1.52621	0.629465	2.42461	0.0153249	0.0232964	11303	ATP-binding cassette	sub-family A (ABC1)	member 1
Ocstamp	14.4992	1.48039	0.612839	2.41562	0.0157083	0.0238343	74614	osteoclast stimulatory transmembrane protein
Olr1	13.7234	2.12661	0.88462	2.40399	0.0162174	0.0245606	108078	oxidized low density lipoprotein (lectin-like) receptor 1
Slc19a3	19.9961	1.08464	0.45154	2.40209	0.0163015	0.0246807	80721	solute carrier family 19	member 3
Hsph1	2122.37	1.02973	0.429939	2.39507	0.0166171	0.0251214	15505	heat shock 105kDa/110kDa protein 1
Csf3r	147.871	1.40452	0.598262	2.34767	0.0188913	0.0283194	12986	colony stimulating factor 3 receptor (granulocyte)
Cd74	24458.8	1.3744	0.600577	2.28846	0.0221106	0.0327992	16149	CD74 antigen (invariant polypeptide of major histocompatibility complex	class II antigen-associated)
Tnni2	108.607	1.01843	0.449852	2.26392	0.023579	0.0348461	21953	troponin I	skeletal	fast 2
Ccl3	30.4809	2.6028	1.15443	2.25462	0.0241574	0.0356254	20302	chemokine (C-C motif) ligand 3
Mogat2	44.9852	1.03536	0.460429	2.24868	0.0245331	0.0361308	233549	monoacylglycerol O-acyltransferase 2
Clca4a	4326.95	1.01759	0.455422	2.2344	0.0254568	0.0373942	99663	chloride channel accessory 4A
Ccr4	27.5428	1.02383	0.459805	2.22666	0.0259701	0.0380971	12773	chemokine (C-C motif) receptor 4
Slamf8	80.6145	1.04467	0.46994	2.22299	0.0262162	0.0384323	74748	SLAM family member 8
Krt36	147.502	1.06772	0.484484	2.20383	0.0275362	0.0401849	16673	keratin 36
Gm4763	35.8026	3.00584	1.36427	2.20325	0.027577	0.0402351	210155	predicted gene 4763
1700047I17Rik2	21.9465	1.67998	0.766524	2.19168	0.0284023	0.0413408	100101807	RIKEN cDNA 1700047I17 gene 2
Fam177a	21.9465	1.67998	0.766524	2.19168	0.0284023	0.0413408	73385	family with sequence similarity 177	member A
Mir3112	16.9427	1.0645	0.489478	2.17477	0.0296475	0.0429536	100526514	microRNA 3112
Zglp1	15.9904	1.04013	0.479159	2.17074	0.0299512	0.0433575	100009600	zinc finger	GATA-like protein 1
Acta1	859.894	1.05319	0.485206	2.1706	0.0299615	0.0433676	11459	actin	alpha 1	skeletal muscle
Frmpd1	311.623	1.52859	0.705385	2.16703	0.0302324	0.0437349	666060	FERM and PDZ domain containing 1
Mcpt2	38.1013	1.48747	0.697723	2.13188	0.0330163	0.0474579	17225	mast cell protease 2
Pck1	2712.44	-3.59353	0.167324	-21.4764	2.58543e-102	1.32202e-98	18534	phosphoenolpyruvate carboxykinase 1	cytosolic
Rnf32	313.933	-3.33903	0.200648	-16.6412	3.50338e-62	3.16129e-59	56874	ring finger protein 32
Tbc1d16	309.263	-2.38948	0.147046	-16.2499	2.23697e-59	1.71576e-56	207592	TBC1 domain family	member 16
Sycn	7103.67	-3.92265	0.244552	-16.0402	6.69622e-58	4.66909e-55	68416	syncollin
Naaladl1	557.161	-2.71757	0.17897	-15.1845	4.48242e-52	1.76308e-49	381204	N-acetylated alpha-linked acidic dipeptidase-like 1
Pdxk	933.291	-1.37075	0.0906926	-15.1142	1.30452e-51	4.8977e-49	216134	pyridoxal (pyridoxine	vitamin B6) kinase
Hdac11	947.772	-2.16349	0.144699	-14.9517	1.51876e-50	5.29493e-48	232232	histone deacetylase 11
Cyp2f2	320.21	-3.99231	0.267894	-14.9026	3.17175e-50	1.08121e-47	13107	cytochrome P450	family 2	subfamily f	polypeptide 2
Sptbn2	541.988	-3.64684	0.244969	-14.8869	4.00756e-50	1.33643e-47	20743	spectrin beta	non-erythrocytic 2
Sox6	124.124	-3.0631	0.206478	-14.835	8.70049e-50	2.83969e-47	20679	SRY (sex determining region Y)-box 6
Fgfr3	1146.4	-2.36048	0.159197	-14.8274	9.73903e-50	3.11243e-47	14184	fibroblast growth factor receptor 3
Sun2	3586.96	-2.66994	0.180246	-14.8128	1.21146e-49	3.79262e-47	223697	Sad1 and UNC84 domain containing 2
Ace2	205.56	-3.85802	0.262893	-14.6752	9.28841e-49	2.49972e-46	70008	angiotensin I converting enzyme (peptidyl-dipeptidase A) 2
Fam134b	3563.08	-2.28904	0.156114	-14.6626	1.11885e-48	2.95917e-46	NA	NA
Igdcc4	543.749	-2.30274	0.157061	-14.6614	1.13854e-48	2.96021e-46	56741	immunoglobulin superfamily	DCC subclass	member 4
Pbx1	1448.11	-1.42856	0.0996257	-14.3393	1.2434e-46	2.76431e-44	18514	pre B cell leukemia homeobox 1
Itpr2	649.813	-1.78395	0.127685	-13.9715	2.3274e-44	4.4628e-42	16439	inositol 1	4	5-triphosphate receptor 2
Oplah	741.664	-1.98192	0.14295	-13.8644	1.0408e-43	1.87834e-41	75475	5-oxoprolinase (ATP-hydrolysing)
Pdzd7	552.245	-5.40773	0.390665	-13.8424	1.41474e-43	2.49449e-41	100503041	PDZ domain containing 7
Hao2	4393.58	-2.79878	0.202925	-13.7922	2.84082e-43	4.89643e-41	56185	hydroxyacid oxidase 2
Slc20a1	14043.1	-2.61325	0.191171	-13.6696	1.54161e-42	2.57047e-40	20515	solute carrier family 20	member 1
Mmp11	122.959	-2.67877	0.196565	-13.6279	2.7321e-42	4.41163e-40	17385	matrix metallopeptidase 11
Gnai1	394.556	-2.22062	0.163187	-13.6078	3.59982e-42	5.6929e-40	14677	guanine nucleotide binding protein (G protein)	alpha inhibiting 1
Cpm	1193.58	-2.88236	0.21557	-13.3709	8.94769e-41	1.31978e-38	70574	carboxypeptidase M
Edil3	121.278	-2.65985	0.200234	-13.2837	2.87863e-40	4.01438e-38	13612	EGF-like repeats and discoidin I-like domains 3
Zbtb4	1155.04	-1.61882	0.122557	-13.2087	7.81182e-40	1.04203e-37	75580	zinc finger and BTB domain containing 4
Hexb	4887.49	-2.08005	0.157754	-13.1853	1.06564e-39	1.40922e-37	15212	hexosaminidase B
Kcnf1	739.507	-2.64941	0.201428	-13.1531	1.63259e-39	2.12236e-37	382571	potassium voltage-gated channel	subfamily F	member 1
Fgfr2	1562.07	-1.87249	0.142486	-13.1415	1.90373e-39	2.45405e-37	14183	fibroblast growth factor receptor 2
Hykk	192.706	-2.55704	0.194601	-13.1399	1.94468e-39	2.47578e-37	235386	hydroxylysine kinase 1
Peg13	856.996	-1.77892	0.135965	-13.0837	4.08348e-39	4.97148e-37	353342	paternally expressed 13
Shisa2	1374.97	-3.02517	0.231356	-13.0758	4.52805e-39	5.46931e-37	219134	shisa family member 2
Pbld1	127.637	-5.42839	0.415324	-13.0703	4.86963e-39	5.83595e-37	68371	phenazine biosynthesis-like protein domain containing 1
Cyp2d22	663.234	-2.71791	0.211726	-12.8369	1.01836e-37	1.11583e-35	56448	cytochrome P450	family 2	subfamily d	polypeptide 22
Cela1	4868.29	-2.13147	0.167833	-12.6999	5.91832e-37	6.09309e-35	109901	chymotrypsin-like elastase family	member 1
Tbc1d24	610.281	-2.71372	0.214449	-12.6544	1.05821e-36	1.05408e-34	224617	TBC1 domain family	member 24
Repin1	865.006	-1.05654	0.0841663	-12.5531	3.82466e-36	3.55578e-34	58887	replication initiator 1
Sstr1	267.928	-2.85055	0.228186	-12.4922	8.23363e-36	7.4736e-34	20605	somatostatin receptor 1
Ptpn13	802.375	-1.3722	0.11044	-12.4248	1.91662e-35	1.68971e-33	19249	protein tyrosine phosphatase	non-receptor type 13
Fzd7	768.609	-1.49738	0.121892	-12.2845	1.09724e-34	9.3509e-33	14369	frizzled class receptor 7
Slc5a6	845.528	-1.74818	0.142711	-12.2498	1.68433e-34	1.39663e-32	330064	solute carrier family 5 (sodium-dependent vitamin transporter)	member 6
Mettl7a2	201.602	-4.72856	0.386118	-12.2464	1.75609e-34	1.44831e-32	393082	methyltransferase like 7A2
Dmd	938.672	-1.26635	0.103552	-12.2291	2.17315e-34	1.78268e-32	13405	dystrophin	muscular dystrophy
Csad	1177.18	-1.57159	0.129686	-12.1184	8.43526e-34	6.60188e-32	246277	cysteine sulfinic acid decarboxylase
Sult1a1	4705.2	-3.44227	0.284565	-12.0966	1.1006e-33	8.48404e-32	20887	sulfotransferase family 1A	phenol-preferring	member 1
Gm16576	119.931	-2.67006	0.220748	-12.0955	1.11551e-33	8.55593e-32	100504191	predicted gene 16576
Fbxo32	3842.7	-3.39678	0.280871	-12.0937	1.1397e-33	8.69797e-32	67731	F-box protein 32
Sike1	1554.74	-1.12799	0.0935538	-12.0572	1.77817e-33	1.33712e-31	66641	suppressor of IKBKE 1
Vsig2	102.613	-3.42135	0.284624	-12.0206	2.76928e-33	2.02289e-31	57276	V-set and immunoglobulin domain containing 2
Ephx1	694.855	-1.89883	0.158079	-12.0119	3.07595e-33	2.22571e-31	13849	epoxide hydrolase 1	microsomal
Gab1	857.259	-2.04977	0.171141	-11.9771	4.68576e-33	3.32776e-31	14388	growth factor receptor bound protein 2-associated protein 1
Fat4	451.833	-2.17767	0.18219	-11.9527	6.28142e-33	4.39986e-31	329628	FAT atypical cadherin 4
Dpyd	301.723	-2.83118	0.237629	-11.9143	9.96676e-33	6.82545e-31	99586	dihydropyrimidine dehydrogenase
Crim1	1056.67	-2.09264	0.175874	-11.8985	1.20469e-32	8.18805e-31	50766	cysteine rich transmembrane BMP regulator 1 (chordin like)
Setd7	2769.49	-1.33303	0.112257	-11.8748	1.59972e-32	1.0763e-30	73251	SET domain containing (lysine methyltransferase) 7
Ppp1r12b	511.907	-1.8565	0.156564	-11.8577	1.96207e-32	1.29733e-30	329251	protein phosphatase 1	regulatory (inhibitor) subunit 12B
Fam189a2	531.327	-2.97729	0.25115	-11.8546	2.03666e-32	1.33515e-30	381217	family with sequence similarity 189	member A2
Bmp3	447.225	-2.6424	0.222894	-11.855	2.02825e-32	1.33515e-30	110075	bone morphogenetic protein 3
Itpr1	1397.68	-1.46373	0.124193	-11.7859	4.61528e-32	2.90157e-30	16438	inositol 1	4	5-trisphosphate receptor 1
Fzd2	297.34	-2.23533	0.189702	-11.7833	4.75678e-32	2.97832e-30	57265	frizzled class receptor 2
Hmga2	282.233	-1.7392	0.147907	-11.7588	6.3662e-32	3.9063e-30	15364	high mobility group AT-hook 2
Tenm4	221.968	-3.30566	0.281631	-11.7376	8.17902e-32	4.95914e-30	23966	teneurin transmembrane protein 4
Mkx	262.045	-1.92723	0.164469	-11.7179	1.03178e-31	6.18263e-30	210719	mohawk homeobox
Slc27a1	1086.07	-1.98735	0.169824	-11.7024	1.23842e-31	7.36334e-30	26457	solute carrier family 27 (fatty acid transporter)	member 1
Nynrin	392.101	-2.2404	0.192829	-11.6186	3.31483e-31	1.90447e-29	277154	NYN domain and retroviral integrase containing
Ank	883.044	-2.38748	0.205535	-11.6159	3.42098e-31	1.95085e-29	11732	progressive ankylosis
Reg4	6321.63	-2.80707	0.24195	-11.6019	4.03203e-31	2.29079e-29	67709	regenerating islet-derived family	member 4
Fmo5	507.89	-2.95588	0.254889	-11.5967	4.28108e-31	2.42331e-29	14263	flavin containing monooxygenase 5
Prlr	131.548	-3.43691	0.296451	-11.5935	4.44442e-31	2.50652e-29	19116	prolactin receptor
Echdc3	153.164	-1.63909	0.14328	-11.4398	2.644e-30	1.37956e-28	67856	enoyl Coenzyme A hydratase domain containing 3
Dio1	1487.04	-3.13651	0.274203	-11.4386	2.68041e-30	1.39382e-28	13370	deiodinase	iodothyronine	type I
Macrod1	353.475	-1.96521	0.172224	-11.4108	3.69339e-30	1.87605e-28	107227	MACRO domain containing 1
Foxp2	428.65	-2.50699	0.221041	-11.3418	8.14637e-30	3.9925e-28	114142	forkhead box P2
Igfbp3	875.285	-2.59412	0.229172	-11.3196	1.04994e-29	5.06479e-28	16009	insulin-like growth factor binding protein 3
Jmy	1063.07	-1.62698	0.14373	-11.3197	1.04806e-29	5.06479e-28	57748	junction-mediating and regulatory protein
Calcoco1	1153.36	-1.88273	0.16643	-11.3124	1.13875e-29	5.47599e-28	67488	calcium binding and coiled coil domain 1
Mturn	396.571	-2.48323	0.219894	-11.2928	1.42361e-29	6.80315e-28	68235	maturin	neural progenitor differentiation regulator homolog (Xenopus)
Btg1	6746.86	-1.1965	0.106099	-11.2772	1.6998e-29	8.02306e-28	12226	B cell translocation gene 1	anti-proliferative
Ston1	543.826	-2.08742	0.18518	-11.2724	1.79652e-29	8.42771e-28	77057	stonin 1
Mfap3l	253.387	-2.56968	0.228026	-11.2693	1.86084e-29	8.67637e-28	71306	microfibrillar-associated protein 3-like
Nxpe2	4387.96	-2.40069	0.213332	-11.2533	2.23163e-29	1.02495e-27	78252	neurexophilin and PC-esterase domain family	member 2
Zfp532	333.878	-1.85927	0.165639	-11.2249	3.07879e-29	1.37693e-27	328977	zinc finger protein 532
Ppp2r3a	455.189	-1.69343	0.152355	-11.115	1.06062e-28	4.50691e-27	235542	protein phosphatase 2	regulatory subunit B''	alpha
Fn3k	53.6368	-4.12771	0.371642	-11.1067	1.16393e-28	4.87833e-27	63828	fructosamine 3 kinase
Mapre3	352.185	-1.70348	0.153374	-11.1067	1.16388e-28	4.87833e-27	100732	microtubule-associated protein	RP/EB family	member 3
Rftn2	197.711	-2.40085	0.216454	-11.0917	1.37571e-28	5.75023e-27	74013	raftlin family member 2
Acvr1c	237.317	-1.82787	0.164866	-11.087	1.45066e-28	6.03066e-27	269275	activin A receptor	type IC
Abca9	102.243	-2.21732	0.200206	-11.0752	1.65546e-28	6.82653e-27	217262	ATP-binding cassette	sub-family A (ABC1)	member 9
Plp1	212.01	-2.57456	0.232545	-11.0712	1.73007e-28	7.11507e-27	18823	proteolipid protein (myelin) 1
Stox2	260.572	-1.67015	0.151153	-11.0494	2.20646e-28	8.98673e-27	71069	storkhead box 2
Pkd2	1102.94	-1.30634	0.118287	-11.0437	2.35059e-28	9.514e-27	18764	polycystic kidney disease 2
Dnal1	167.62	-1.71926	0.156097	-11.0141	3.26817e-28	1.30897e-26	105000	dynein	axonemal	light chain 1
Sardh	117.208	-2.79293	0.25466	-10.9673	5.4893e-28	2.13721e-26	192166	sarcosine dehydrogenase
Ptpn14	509.482	-2.03371	0.185915	-10.9389	7.50714e-28	2.89346e-26	19250	protein tyrosine phosphatase	non-receptor type 14
Klb	135.355	-3.27124	0.300161	-10.8983	1.17427e-27	4.43678e-26	83379	klotho beta
Rusc2	766.745	-2.15882	0.198196	-10.8924	1.25348e-27	4.68984e-26	100213	RUN and SH3 domain containing 2
Kcna1	193.039	-3.56694	0.327851	-10.8798	1.43936e-27	5.33327e-26	16485	potassium voltage-gated channel	shaker-related subfamily	member 1
Slc16a9	150.494	-2.32337	0.213766	-10.8688	1.62387e-27	5.98803e-26	66859	solute carrier family 16 (monocarboxylic acid transporters)	member 9
Ganc	470.04	-1.25716	0.115953	-10.842	2.17687e-27	7.91307e-26	76051	glucosidase	alpha; neutral C
Zfp862-ps	346.909	-1.70469	0.157516	-10.8224	2.69769e-27	9.76004e-26	58894	zinc finger protein 862	pseudogene
Tet1	67.1598	-3.24429	0.29997	-10.8154	2.90991e-27	1.04784e-25	52463	tet methylcytosine dioxygenase 1
Ppp1r9a	1341.23	-1.77335	0.164385	-10.7878	3.93139e-27	1.39925e-25	243725	protein phosphatase 1	regulatory (inhibitor) subunit 9A
B230118H07Rik	167.384	-1.82286	0.169177	-10.7749	4.524e-27	1.60273e-25	68170	RIKEN cDNA B230118H07 gene
Serinc5	3683.37	-1.38734	0.128928	-10.7606	5.28458e-27	1.86269e-25	218442	serine incorporator 5
Pdgfd	62.1216	-2.78693	0.259429	-10.7425	6.4246e-27	2.22468e-25	71785	platelet-derived growth factor	D polypeptide
Eci3	191.575	-2.5564	0.238574	-10.7153	8.6257e-27	2.94695e-25	69123	enoyl-Coenzyme A delta isomerase 3
Kcnk3	194.162	-2.65015	0.248117	-10.6811	1.24844e-26	4.22761e-25	16527	potassium channel	subfamily K	member 3
Bbs1	154.105	-1.65877	0.156032	-10.6309	2.13926e-26	7.14949e-25	52028	Bardet-Biedl syndrome 1 (human)
Cyp2d12	1814.67	-4.92665	0.463438	-10.6306	2.14625e-26	7.15727e-25	380997	cytochrome P450	family 2	subfamily d	polypeptide 12
Wbscr27	433.973	-1.61158	0.151746	-10.6203	2.39839e-26	7.96348e-25	NA	NA
Tspan33	560.589	-1.89514	0.178497	-10.6172	2.47783e-26	8.20949e-25	232670	tetraspanin 33
Plcl1	121.449	-2.30425	0.217218	-10.608	2.73585e-26	9.02536e-25	227120	phospholipase C-like 1
Crebrf	1293.47	-2.51767	0.237417	-10.6044	2.84212e-26	9.31891e-25	77128	CREB3 regulatory factor
Sord	4038	-1.42982	0.135094	-10.5839	3.53827e-26	1.14994e-24	20322	sorbitol dehydrogenase
Insrr	144.1	-2.95286	0.279393	-10.5688	4.15614e-26	1.34221e-24	23920	insulin receptor-related receptor
Slc35e3	342.325	-2.15391	0.204117	-10.5523	4.95752e-26	1.58434e-24	215436	solute carrier family 35	member E3
Cdc42bpa	1160.08	-1.42374	0.134963	-10.5491	5.13017e-26	1.63611e-24	226751	CDC42 binding protein kinase alpha
Pm20d1	310.892	-2.49516	0.236915	-10.5319	6.1591e-26	1.94805e-24	212933	peptidase M20 domain containing 1
Zdhhc8	475.364	-1.36583	0.129718	-10.5293	6.33286e-26	1.99889e-24	27801	zinc finger	DHHC domain containing 8
Kcnh2	325.862	-2.0783	0.197838	-10.505	8.19027e-26	2.55363e-24	16511	potassium voltage-gated channel	subfamily H (eag-related)	member 2
Soga1	535.079	-1.98195	0.189369	-10.4661	1.23631e-25	3.79299e-24	320706	suppressor of glucose	autophagy associated 1
Kcna2	291.104	-3.39161	0.324252	-10.4598	1.32155e-25	4.02233e-24	16490	potassium voltage-gated channel	shaker-related subfamily	member 2
Rgs7bp	172.906	-2.5482	0.244044	-10.4416	1.60142e-25	4.84534e-24	52882	regulator of G-protein signalling 7 binding protein
Gjb5	259.783	-2.80119	0.268403	-10.4365	1.68951e-25	5.10178e-24	14622	gap junction protein	beta 5
Ybx2	1097.37	-1.82774	0.175408	-10.4199	2.01084e-25	6.02468e-24	53422	Y box protein 2
Nbl1	1342.83	-2.37427	0.228018	-10.4126	2.17136e-25	6.46769e-24	17965	neuroblastoma	suppression of tumorigenicity 1
Odf3b	89.5383	-4.78058	0.459574	-10.4022	2.42294e-25	7.18914e-24	70113	outer dense fiber of sperm tails 3B
Aldh6a1	916.53	-1.63308	0.157109	-10.3946	2.62452e-25	7.71268e-24	104776	aldehyde dehydrogenase family 6	subfamily A1
Myrip	62.3109	-2.76839	0.266508	-10.3877	2.82213e-25	8.24599e-24	245049	myosin VIIA and Rab interacting protein
Slc12a6	3096.57	-1.29815	0.125365	-10.3549	3.97489e-25	1.15047e-23	107723	solute carrier family 12	member 6
2010001A14Rik	180.643	-1.65628	0.160051	-10.3484	4.25337e-25	1.22644e-23	76516	RIKEN cDNA 2010001A14 gene
4930481A15Rik	206.722	-2.36552	0.228638	-10.3461	4.35763e-25	1.25415e-23	74931	RIKEN cDNA 4930481A15 gene
Methig1	110.716	-5.65268	0.547087	-10.3323	5.0326e-25	1.43495e-23	554292	methyltransferase hypoxia inducible domain containing 1
Csdc2	145.042	-2.65982	0.257544	-10.3276	5.28459e-25	1.504e-23	105859	cold shock domain containing C2	RNA binding
Pink1	2576.06	-1.49193	0.144606	-10.3172	5.89059e-25	1.67027e-23	68943	PTEN induced putative kinase 1
Tacc2	3443.77	-1.3431	0.130451	-10.2958	7.36176e-25	2.0721e-23	57752	transforming	acidic coiled-coil containing protein 2
Slc46a1	1027.89	-1.96963	0.191331	-10.2944	7.47215e-25	2.09932e-23	52466	solute carrier family 46	member 1
AI854703	2338.84	-2.08794	0.202906	-10.2902	7.8039e-25	2.18054e-23	243373	expressed sequence AI854703
Itga7	924.205	-2.02132	0.197333	-10.2432	1.26938e-24	3.50222e-23	16404	integrin alpha 7
Ctsf	341.567	-2.42376	0.238079	-10.1805	2.42382e-24	6.45509e-23	56464	cathepsin F
Rcan2	92.3714	-2.97182	0.292128	-10.173	2.61724e-24	6.92849e-23	53901	regulator of calcineurin 2
Nrep	239.839	-2.0908	0.205526	-10.1729	2.61964e-24	6.92849e-23	27528	neuronal regeneration related protein
Marveld1	1382.61	-2.04894	0.201698	-10.1584	3.03917e-24	7.96938e-23	277010	MARVEL (membrane-associating) domain containing 1
Cttnbp2	798.88	-2.32418	0.228877	-10.1547	3.15769e-24	8.25196e-23	30785	cortactin binding protein 2
Tns3	4975.99	-1.04395	0.103084	-10.1272	4.18656e-24	1.08483e-22	319939	tensin 3
Pdk2	1488.18	-1.8796	0.185828	-10.1147	4.75453e-24	1.22168e-22	18604	pyruvate dehydrogenase kinase	isoenzyme 2
Insr	3074.26	-1.24314	0.123094	-10.0992	5.57114e-24	1.41962e-22	16337	insulin receptor
Fbxl3	3122.48	-1.22682	0.121543	-10.0937	5.89029e-24	1.49846e-22	50789	F-box and leucine-rich repeat protein 3
Slco2b1	426.812	-1.6133	0.160146	-10.0739	7.20551e-24	1.81499e-22	101488	solute carrier organic anion transporter family	member 2b1
Slc25a36	1303.72	-1.29048	0.128217	-10.0648	7.90321e-24	1.98097e-22	192287	solute carrier family 25	member 36
Ogn	1308.52	-2.66657	0.264952	-10.0643	7.94138e-24	1.98729e-22	18295	osteoglycin
Tlr5	97.2898	-2.18303	0.217031	-10.0586	8.41824e-24	2.10319e-22	53791	toll-like receptor 5
Peli2	366.079	-2.5457	0.25394	-10.0248	1.18583e-23	2.94346e-22	93834	pellino 2
Sfxn3	1336	-2.38378	0.237889	-10.0205	1.23822e-23	3.0636e-22	94280	sideroflexin 3
Bcl2	672.567	-1.31007	0.130756	-10.0192	1.25504e-23	3.10022e-22	12043	B cell leukemia/lymphoma 2
Htr4	727.819	-1.46933	0.146765	-10.0115	1.35706e-23	3.33611e-22	15562	5 hydroxytryptamine (serotonin) receptor 4
Prkar2b	298.926	-3.07196	0.307802	-9.98032	1.8587e-23	4.52579e-22	19088	protein kinase	cAMP dependent regulatory	type II beta
Tril	130.215	-2.37951	0.238503	-9.97684	1.92492e-23	4.67221e-22	66873	TLR4 interactor with leucine-rich repeats
Smad9	89.3701	-2.89868	0.290708	-9.97109	2.03968e-23	4.94291e-22	55994	SMAD family member 9
Mapk8ip1	250.451	-1.93483	0.194134	-9.96649	2.1365e-23	5.16125e-22	19099	mitogen-activated protein kinase 8 interacting protein 1
Plbd1	2165.27	-1.59574	0.160214	-9.96009	2.27848e-23	5.4701e-22	66857	phospholipase B domain containing 1
Phospho1	269.93	-1.97048	0.197846	-9.95966	2.28834e-23	5.48487e-22	237928	phosphatase	orphan 1
Tmx4	607.715	-1.04556	0.105026	-9.95533	2.39039e-23	5.72054e-22	52837	thioredoxin-related transmembrane protein 4
Ttc28	326.859	-2.32375	0.233577	-9.94854	2.55913e-23	6.1148e-22	209683	tetratricopeptide repeat domain 28
Abca8b	141.207	-3.02158	0.303841	-9.94461	2.66208e-23	6.3509e-22	27404	ATP-binding cassette	sub-family A (ABC1)	member 8b
Foxn3	399.308	-1.6634	0.167303	-9.94244	2.72081e-23	6.48094e-22	71375	forkhead box N3
Fam184b	61.8439	-3.2638	0.328299	-9.94153	2.74578e-23	6.53028e-22	58227	family with sequence similarity 184	member B
Katnal1	175.63	-1.50474	0.151799	-9.91272	3.66512e-23	8.63641e-22	231912	katanin p60 subunit A-like 1
Dach1	92.9213	-3.14191	0.3171	-9.90828	3.83193e-23	8.97432e-22	13134	dachshund family transcription factor 1
Adck3	1235.82	-2.92692	0.295616	-9.90108	4.11787e-23	9.58546e-22	NA	NA
Zfp503	339.874	-2.00608	0.20287	-9.8885	4.66961e-23	1.07879e-21	218820	zinc finger protein 503
Tspan18	201.138	-2.51147	0.25424	-9.87833	5.16882e-23	1.19233e-21	241556	tetraspanin 18
St6galnac2	1678.16	-1.25583	0.127205	-9.87247	5.48005e-23	1.26222e-21	20446	ST6 (alpha-N-acetyl-neuraminyl-2	3-beta-galactosyl-1	3)-N-acetylgalactosaminide alpha-2	6-sialyltransferase 2
Ttll6	1751.89	-1.94697	0.197537	-9.85623	6.44218e-23	1.46622e-21	237930	tubulin tyrosine ligase-like family	member 6
Evc	166.135	-1.83454	0.186129	-9.85627	6.43945e-23	1.46622e-21	59056	EvC ciliary complex subunit 1
Sepp1	20736	-2.86116	0.291245	-9.82391	8.88297e-23	2.00685e-21	NA	NA
Fam120c	497.091	-1.08054	0.110036	-9.81985	9.24844e-23	2.08022e-21	207375	family with sequence similarity 120	member C
Nceh1	499.029	-1.35028	0.1378	-9.79887	1.13854e-22	2.53119e-21	320024	neutral cholesterol ester hydrolase 1
Ppp1r3c	118.756	-2.52743	0.258328	-9.78381	1.3214e-22	2.91658e-21	53412	protein phosphatase 1	regulatory (inhibitor) subunit 3C
Cplx2	378.928	-1.95308	0.199651	-9.78244	1.33941e-22	2.95208e-21	12890	complexin 2
Ces1e	168.6	-2.34147	0.239427	-9.77948	1.37911e-22	3.03088e-21	13897	carboxylesterase 1E
Klhl24	1717.85	-2.23611	0.229243	-9.75432	1.76781e-22	3.84111e-21	75785	kelch-like 24
Ltbp4	2795.23	-2.40599	0.246853	-9.74663	1.90685e-22	4.13152e-21	108075	latent transforming growth factor beta binding protein 4
Six5	423.843	-1.43169	0.147236	-9.72378	2.38752e-22	5.11516e-21	20475	sine oculis-related homeobox 5
Pfkm	528.383	-1.34736	0.138907	-9.6997	3.02378e-22	6.45129e-21	18642	phosphofructokinase	muscle
Syne2	4305.36	-1.854	0.191278	-9.69268	3.23903e-22	6.88181e-21	319565	spectrin repeat containing	nuclear envelope 2
Col4a6	197.686	-2.754	0.284613	-9.6763	3.80241e-22	8.00124e-21	94216	collagen	type IV	alpha 6
Pde5a	4140.08	-1.00721	0.104146	-9.67106	4.00198e-22	8.40963e-21	242202	phosphodiesterase 5A	cGMP-specific
Afap1l2	234.062	-2.09036	0.216194	-9.66892	4.08686e-22	8.57625e-21	226250	actin filament associated protein 1-like 2
Ddo	73.3797	-2.11154	0.218571	-9.66067	4.42967e-22	9.27028e-21	70503	D-aspartate oxidase
Dgkg	212.95	-2.44866	0.253757	-9.64962	4.93397e-22	1.02418e-20	110197	diacylglycerol kinase	gamma
Ptpru	469.994	-2.72395	0.282464	-9.64356	5.2342e-22	1.08357e-20	19273	protein tyrosine phosphatase	receptor type	U
Rab11fip2	288.328	-1.40202	0.145494	-9.63633	5.61612e-22	1.15951e-20	74998	RAB11 family interacting protein 2 (class I)
Mxra7	318.318	-1.67622	0.174452	-9.60845	7.36493e-22	1.50037e-20	67622	matrix-remodelling associated 7
Pacs1	554.526	-1.1217	0.116921	-9.59366	8.50162e-22	1.72735e-20	107975	phosphofurin acidic cluster sorting protein 1
Mill2	124.693	-1.9773	0.206272	-9.58586	9.16893e-22	1.85311e-20	243864	MHC I like leukocyte 2
Il15	420.103	-1.83844	0.191968	-9.57681	1.0009e-21	2.01493e-20	16168	interleukin 15
Abcb1a	6001.69	-2.20598	0.230443	-9.57277	1.04075e-21	2.0924e-20	18671	ATP-binding cassette	sub-family B (MDR/TAP)	member 1A
Setbp1	731.561	-1.40912	0.147212	-9.57205	1.0481e-21	2.10443e-20	240427	SET binding protein 1
Nrbp2	2884.7	-1.26654	0.132331	-9.57093	1.05944e-21	2.12443e-20	223649	nuclear receptor binding protein 2
Nedd9	3066.62	-1.69859	0.17766	-9.56092	1.16713e-21	2.33122e-20	18003	neural precursor cell expressed	developmentally down-regulated gene 9
Ptprm	376.994	-1.46428	0.153309	-9.55119	1.28214e-21	2.5576e-20	19274	protein tyrosine phosphatase	receptor type	M
Ldlrad3	1021.98	-1.92385	0.201523	-9.54652	1.34127e-21	2.66862e-20	241576	low density lipoprotein receptor class A domain containing 3
Klhdc7a	453.929	-1.71153	0.179348	-9.54307	1.3867e-21	2.75188e-20	242721	kelch domain containing 7A
Itih2	306.974	-4.59902	0.482354	-9.53453	1.5057e-21	2.97647e-20	16425	inter-alpha trypsin inhibitor	heavy chain 2
Rnf167	1982.49	-1.10964	0.116565	-9.51946	1.74078e-21	3.41915e-20	70510	ring finger protein 167
Ghr	878.671	-1.54355	0.162182	-9.51738	1.776e-21	3.48387e-20	14600	growth hormone receptor
Amt	125.685	-2.11029	0.221859	-9.51185	1.87296e-21	3.6647e-20	434437	aminomethyltransferase
5430427M07Rik	91.5719	-5.22632	0.550088	-9.50086	2.08156e-21	4.05731e-20	71349	RIKEN cDNA 5430427M07 gene
Mxra8	751.062	-1.92448	0.202738	-9.49242	2.25727e-21	4.38238e-20	74761	matrix-remodelling associated 8
Pcmtd2	1698.3	-1.50296	0.158627	-9.4748	2.67277e-21	5.14432e-20	245867	protein-L-isoaspartate (D-aspartate) O-methyltransferase domain containing 2
Cys1	85.6483	-2.41768	0.25523	-9.47256	2.73061e-21	5.24907e-20	12879	cystin 1
Sned1	575.379	-1.52436	0.161097	-9.4624	3.00963e-21	5.77097e-20	208777	sushi	nidogen and EGF-like domains 1
Limch1	117.965	-2.43868	0.257755	-9.46125	3.04279e-21	5.82727e-20	77569	LIM and calponin homology domains 1
Atp1a2	709.765	-2.96225	0.313298	-9.45507	3.22821e-21	6.17465e-20	98660	ATPase	Na+/K+ transporting	alpha 2 polypeptide
Grb10	355.18	-1.63663	0.173428	-9.43694	3.83818e-21	7.2909e-20	14783	growth factor receptor bound protein 10
Ttc3	1792.12	-1.0986	0.116416	-9.43688	3.84032e-21	7.2909e-20	22129	tetratricopeptide repeat domain 3
Arhgef17	712.852	-1.52562	0.161721	-9.43366	3.96042e-21	7.49111e-20	207212	Rho guanine nucleotide exchange factor (GEF) 17
Fbxl20	1597.99	-1.74998	0.185736	-9.42185	4.4323e-21	8.37334e-20	72194	F-box and leucine-rich repeat protein 20
Cachd1	1486.13	-1.41071	0.14986	-9.4135	4.79875e-21	9.01014e-20	320508	cache domain containing 1
Kit	1296.85	-1.74371	0.185288	-9.41079	4.92419e-21	9.22308e-20	16590	KIT proto-oncogene receptor tyrosine kinase
Hoxa11os	5800.8	-1.26198	0.134147	-9.40741	5.08491e-21	9.5125e-20	15397	homeobox A11	opposite strand
Plscr4	288.84	-2.5562	0.272038	-9.39646	5.64298e-21	1.04925e-19	235527	phospholipid scramblase 4
Ttr	1112.68	-2.25344	0.239896	-9.39344	5.80727e-21	1.07849e-19	22139	transthyretin
Trim44	1821.16	-1.15011	0.122532	-9.38619	6.22084e-21	1.1539e-19	80985	tripartite motif-containing 44
Fmo2	560.606	-2.69337	0.287089	-9.38168	6.49328e-21	1.19864e-19	55990	flavin containing monooxygenase 2
Npy4r	192.164	-2.39604	0.255576	-9.37508	6.91249e-21	1.27296e-19	19065	neuropeptide Y receptor Y4
Dst	6397.27	-1.1699	0.12488	-9.36819	7.3784e-21	1.35388e-19	13518	dystonin
Airn	213.473	-1.6308	0.174215	-9.36084	7.91032e-21	1.4463e-19	104103	antisense Igf2r RNA
Pdgfrb	637.373	-1.62049	0.173347	-9.34828	8.90887e-21	1.61539e-19	18596	platelet derived growth factor receptor	beta polypeptide
Tmod2	375.082	-2.01105	0.215171	-9.34628	9.07812e-21	1.64414e-19	50876	tropomodulin 2
Fam168a	1054.26	-1.06547	0.114058	-9.34145	9.50237e-21	1.7149e-19	319604	family with sequence similarity 168	member A
Pdzd2	480.357	-1.64196	0.17594	-9.3325	1.03398e-20	1.85296e-19	68070	PDZ domain containing 2
Arhgap6	185.731	-1.66883	0.179048	-9.3206	1.15682e-20	2.06345e-19	11856	Rho GTPase activating protein 6
Fhl1	11197.2	-1.93974	0.208298	-9.31234	1.25051e-20	2.22538e-19	14199	four and a half LIM domains 1
Rgs5	813.071	-2.33888	0.251317	-9.30648	1.32134e-20	2.34058e-19	19737	regulator of G-protein signaling 5
Fcrls	104.058	-3.95101	0.42458	-9.30569	1.33126e-20	2.35345e-19	80891	Fc receptor-like S	scavenger receptor
Pcdh18	161.262	-1.92822	0.207239	-9.3043	1.34882e-20	2.37826e-19	73173	protocadherin 18
Zfp467	1611.07	-1.32793	0.14273	-9.30384	1.35464e-20	2.38579e-19	68910	zinc finger protein 467
Fbxo31	812.282	-1.14836	0.12343	-9.30367	1.35676e-20	2.38677e-19	76454	F-box protein 31
Pbld2	454.442	-1.60909	0.173024	-9.2998	1.40709e-20	2.46965e-19	67307	phenazine biosynthesis-like protein domain containing 2
Hectd2	72.3517	-2.276	0.244889	-9.29401	1.48586e-20	2.59308e-19	226098	HECT domain E3 ubiquitin protein ligase 2
Ptpdc1	116.357	-2.19553	0.236537	-9.28197	1.66366e-20	2.89021e-19	218232	protein tyrosine phosphatase domain containing 1
Col20a1	173.984	-1.88972	0.204095	-9.25902	2.06323e-20	3.56418e-19	73368	collagen	type XX	alpha 1
Kcna6	120.43	-2.38266	0.257348	-9.25852	2.07294e-20	3.57692e-19	16494	potassium voltage-gated channel	shaker-related	subfamily	member 6
Pde7a	4166.7	-1.12486	0.121576	-9.25238	2.19551e-20	3.77992e-19	18583	phosphodiesterase 7A
Arhgef28	1653.22	-1.1467	0.12415	-9.23642	2.54888e-20	4.35411e-19	110596	Rho guanine nucleotide exchange factor (GEF) 28
Bace1	474.993	-1.20659	0.130687	-9.23266	2.64002e-20	4.49976e-19	23821	beta-site APP cleaving enzyme 1
Sdc2	1128.53	-1.11131	0.12038	-9.23171	2.66338e-20	4.53454e-19	15529	syndecan 2
Prelp	2203.11	-1.97642	0.21414	-9.22957	2.71729e-20	4.61608e-19	116847	proline arginine-rich end leucine-rich repeat
Tle2	219.112	-2.00843	0.217941	-9.21549	3.09858e-20	5.21187e-19	21886	transducin-like enhancer of split 2
Cacna1a	253.535	-1.52603	0.165822	-9.20282	3.48686e-20	5.84574e-19	12286	calcium channel	voltage-dependent	P/Q type	alpha 1A subunit
Slc15a1	2813.63	-2.39427	0.261014	-9.17295	4.60262e-20	7.64942e-19	56643	solute carrier family 15 (oligopeptide transporter)	member 1
Mamdc2	222.725	-3.03965	0.331459	-9.17051	4.70802e-20	7.81612e-19	71738	MAM domain containing 2
4933431E20Rik	751.999	-1.62624	0.177381	-9.16805	4.81651e-20	7.9876e-19	329735	RIKEN cDNA 4933431E20 gene
Lamb2	1474.46	-1.76019	0.192156	-9.16026	5.17735e-20	8.55825e-19	16779	laminin	beta 2
Dclk1	506.496	-1.68348	0.184059	-9.14642	5.88507e-20	9.65528e-19	13175	doublecortin-like kinase 1
Ptprs	1302.8	-1.50752	0.164972	-9.13802	6.36042e-20	1.04129e-18	19280	protein tyrosine phosphatase	receptor type	S
Ascl2	194.496	-1.95236	0.213704	-9.1358	6.49253e-20	1.06178e-18	17173	achaete-scute family bHLH transcription factor 2
Cd99l2	899.852	-1.00345	0.109926	-9.12845	6.94859e-20	1.13034e-18	171486	CD99 antigen-like 2
Pxdn	775.222	-1.84612	0.202309	-9.12526	7.15656e-20	1.16171e-18	69675	peroxidasin
Trpm5	126.978	-3.0666	0.336082	-9.12456	7.20262e-20	1.16795e-18	56843	transient receptor potential cation channel	subfamily M	member 5
Syn2	426.342	-2.38573	0.261655	-9.11782	7.66472e-20	1.24157e-18	20965	synapsin II
Tmem8b	325.371	-2.21768	0.243408	-9.11096	8.16559e-20	1.31853e-18	242409	transmembrane protein 8B
Zfp395	1256.5	-1.69857	0.186559	-9.10473	8.64816e-20	1.39352e-18	380912	zinc finger protein 395
Prkab2	573.407	-1.34094	0.147291	-9.104	8.70652e-20	1.40145e-18	108097	protein kinase	AMP-activated	beta 2 non-catalytic subunit
Baiap3	181.784	-1.67408	0.183941	-9.1012	8.93368e-20	1.435e-18	545192	BAI1-associated protein 3
Ttll10	377.991	-2.26748	0.249195	-9.09922	9.09837e-20	1.4584e-18	330010	tubulin tyrosine ligase-like family	member 10
Abca5	147.644	-1.48776	0.163507	-9.09901	9.11553e-20	1.45963e-18	217265	ATP-binding cassette	sub-family A (ABC1)	member 5
Tmem44	114.092	-2.9354	0.323277	-9.08014	1.08434e-19	1.72371e-18	224090	transmembrane protein 44
Ttbk2	490.288	-1.16287	0.128101	-9.07772	1.10874e-19	1.76066e-18	140810	tau tubulin kinase 2
Cblb	1094.16	-1.11222	0.122542	-9.07628	1.12347e-19	1.78221e-18	208650	Casitas B-lineage lymphoma b
Htra3	399.256	-1.77472	0.195669	-9.07002	1.18995e-19	1.88184e-18	78558	HtrA serine peptidase 3
Dnajc28	188.75	-1.87471	0.206808	-9.06499	1.24621e-19	1.96675e-18	246738	DnaJ heat shock protein family (Hsp40) member C28
Tnfrsf19	110.573	-3.3584	0.370739	-9.05865	1.32073e-19	2.08008e-18	29820	tumor necrosis factor receptor superfamily	member 19
Camta1	399.741	-1.45663	0.160828	-9.0571	1.33969e-19	2.10778e-18	100072	calmodulin binding transcription activator 1
Rasd2	447.38	-2.0247	0.223952	-9.04078	1.55563e-19	2.4276e-18	75141	RASD family	member 2
Itpkb	792.782	-1.59907	0.176884	-9.04021	1.5637e-19	2.43772e-18	320404	inositol 1	4	5-trisphosphate 3-kinase B
Tnfsf12	299.647	-1.75861	0.19466	-9.03423	1.65154e-19	2.56165e-18	21944	tumor necrosis factor (ligand) superfamily	member 12
Rassf9	88.3457	-2.82492	0.31314	-9.02125	1.85962e-19	2.85266e-18	237504	Ras association (RalGDS/AF-6) domain family (N-terminal) member 9
Cuedc1	841.075	-1.69669	0.188658	-8.99347	2.39536e-19	3.63451e-18	103841	CUE domain containing 1
Casq2	157.077	-2.70774	0.301297	-8.98696	2.54156e-19	3.84493e-18	12373	calsequestrin 2
Zfp618	391.407	-1.68112	0.187061	-8.98704	2.53975e-19	3.84493e-18	72701	zinc finger protein 618
Slitrk6	70.5317	-3.09306	0.344628	-8.97505	2.83227e-19	4.25535e-18	239250	SLIT and NTRK-like family	member 6
Ldhb	319.525	-2.28073	0.254355	-8.96674	3.05432e-19	4.57999e-18	16832	lactate dehydrogenase B
Grik5	427.708	-1.86077	0.207957	-8.94783	3.62525e-19	5.40837e-18	14809	glutamate receptor	ionotropic	kainate 5 (gamma 2)
Atp8b5	77.0471	-2.94442	0.329218	-8.9437	3.76368e-19	5.59988e-18	320571	ATPase	class I	type 8B	member 5
Upb1	154.575	-2.12519	0.237642	-8.94281	3.79381e-19	5.63924e-18	103149	ureidopropionase	beta
Ypel3	1627.28	-2.33709	0.261344	-8.94258	3.80192e-19	5.64583e-18	66090	yippee like 3
Mep1a	3607.29	-2.66407	0.2982	-8.93381	4.11587e-19	6.09435e-18	17287	meprin 1 alpha
Sh3bgr	561.821	-1.7794	0.199241	-8.93089	4.22602e-19	6.24539e-18	50795	SH3-binding domain glutamic acid-rich protein
Lrp3	141.399	-2.07196	0.232299	-8.91937	4.68942e-19	6.90361e-18	435965	low density lipoprotein receptor-related protein 3
Gas1	872.085	-2.40146	0.26951	-8.91047	5.08144e-19	7.47357e-18	14451	growth arrest specific 1
Hbp1	2248.04	-1.21226	0.136068	-8.90922	5.13941e-19	7.55159e-18	73389	high mobility group box transcription factor 1
Col4a5	355.589	-2.58558	0.290403	-8.90342	5.41505e-19	7.94138e-18	12830	collagen	type IV	alpha 5
Hapln1	43.5351	-2.86117	0.322054	-8.88415	6.44089e-19	9.34752e-18	12950	hyaluronan and proteoglycan link protein 1
Abcc6	283.322	-2.15062	0.242199	-8.87958	6.71122e-19	9.73063e-18	27421	ATP-binding cassette	sub-family C (CFTR/MRP)	member 6
Akap6	238.845	-2.17697	0.245228	-8.8773	6.84999e-19	9.92246e-18	238161	A kinase (PRKA) anchor protein 6
Scn7a	574.752	-2.68299	0.302937	-8.85659	8.25004e-19	1.18832e-17	20272	sodium channel	voltage-gated	type VII	alpha
Syngap1	139.735	-1.61591	0.182464	-8.85604	8.2908e-19	1.19307e-17	240057	synaptic Ras GTPase activating protein 1 homolog (rat)
Klf11	329.734	-1.74943	0.197714	-8.84827	8.88897e-19	1.27675e-17	194655	Kruppel-like factor 11
Itga1	1282.09	-1.61061	0.182233	-8.83818	9.72897e-19	1.39089e-17	109700	integrin alpha 1
Ushbp1	160.463	-1.79071	0.202813	-8.82937	1.05267e-18	1.49518e-17	234395	USH1 protein network component harmonin binding protein 1
Igf1r	1002.74	-1.38514	0.156878	-8.82939	1.05251e-18	1.49518e-17	16001	insulin-like growth factor I receptor
Cyp2c55	798.111	-6.70414	0.759998	-8.82127	1.13173e-18	1.59712e-17	72082	cytochrome P450	family 2	subfamily c	polypeptide 55
Nrp2	2003.41	-1.93663	0.219665	-8.81628	1.18329e-18	1.66529e-17	18187	neuropilin 2
Fut9	1031.18	-2.13124	0.242033	-8.80557	1.3019e-18	1.82719e-17	14348	fucosyltransferase 9
Runx1t1	85.1347	-2.56762	0.292211	-8.78688	1.5377e-18	2.1405e-17	12395	runt-related transcription factor 1; translocated to	1 (cyclin D-related)
Arid5b	583.727	-1.86086	0.211818	-8.78518	1.56121e-18	2.17125e-17	71371	AT rich interactive domain 5B (MRF1-like)
Bche	610.263	-2.1212	0.241561	-8.78123	1.61703e-18	2.24279e-17	12038	butyrylcholinesterase
Flcn	1018.74	-1.23936	0.141233	-8.77529	1.70459e-18	2.35592e-17	216805	folliculin
Cib2	81.9559	-2.53331	0.289067	-8.76376	1.88844e-18	2.59808e-17	56506	calcium and integrin binding family member 2
Greb1	181.861	-1.91512	0.218676	-8.75779	1.99122e-18	2.73214e-17	268527	gene regulated by estrogen in breast cancer protein
Lhpp	289.125	-1.19324	0.136259	-8.75717	2.00217e-18	2.7447e-17	76429	phospholysine phosphohistidine inorganic pyrophosphate phosphatase
Prickle2	216.091	-1.86235	0.212692	-8.75611	2.0211e-18	2.76818e-17	243548	prickle planar cell polarity protein 2
Frs3	75.423	-2.12862	0.2433	-8.74893	2.15385e-18	2.9395e-17	107971	fibroblast growth factor receptor substrate 3
Sesn1	593.731	-1.2157	0.139294	-8.72763	2.60065e-18	3.51799e-17	140742	sestrin 1
Wnt8b	42.1995	-5.38139	0.617284	-8.71787	2.83495e-18	3.82145e-17	22423	wingless-type MMTV integration site family	member 8B
Dnajb4	555.321	-1.06488	0.122244	-8.71111	3.00912e-18	4.03496e-17	67035	DnaJ heat shock protein family (Hsp40) member B4
C1qtnf1	313.351	-1.42181	0.16323	-8.71048	3.02588e-18	4.05035e-17	56745	C1q and tumor necrosis factor related protein 1
Cped1	417.789	-2.57942	0.296137	-8.71023	3.03261e-18	4.05582e-17	214642	cadherin-like and PC-esterase domain containing 1
Zdhhc14	263.773	-1.45106	0.166722	-8.70347	3.21894e-18	4.28765e-17	224454	zinc finger	DHHC domain containing 14
Fgd5	166.795	-1.79168	0.205901	-8.70166	3.27056e-18	4.34375e-17	232237	FYVE	RhoGEF and PH domain containing 5
Arsk	274.604	-1.09952	0.126508	-8.69129	3.58338e-18	4.73463e-17	77041	arylsulfatase K
Zfp462	416.981	-1.63679	0.188439	-8.68605	3.75254e-18	4.95387e-17	242466	zinc finger protein 462
Rasgrf2	97.2491	-1.89137	0.217793	-8.68425	3.81248e-18	5.02867e-17	19418	RAS protein-specific guanine nucleotide-releasing factor 2
Fcgrt	1297	-1.1895	0.13701	-8.68186	3.89363e-18	5.1225e-17	14132	Fc receptor	IgG	alpha chain transporter
Tcf21	353.277	-2.1043	0.242453	-8.67922	3.98492e-18	5.23811e-17	21412	transcription factor 21
Nuak1	112.744	-1.74999	0.202069	-8.66037	4.70242e-18	6.11833e-17	77976	NUAK family	SNF1-like kinase	1
Msrb2	168.17	-1.64062	0.189484	-8.65835	4.78623e-18	6.22209e-17	76467	methionine sulfoxide reductase B2
Jam3	245.832	-2.1232	0.245302	-8.65544	4.91006e-18	6.37227e-17	83964	junction adhesion molecule 3
Atoh8	100.928	-2.38799	0.276201	-8.64587	5.33976e-18	6.88097e-17	71093	atonal bHLH transcription factor 8
Kank2	1875.7	-1.35793	0.157062	-8.64581	5.3424e-18	6.88097e-17	235041	KN motif and ankyrin repeat domains 2
Spry1	444.735	-1.28644	0.148857	-8.64208	5.51966e-18	7.09142e-17	24063	sprouty RTK signaling antagonist 1
Arhgap31	582.817	-1.08993	0.126148	-8.64012	5.61522e-18	7.20213e-17	12549	Rho GTPase activating protein 31
Oat	4365.03	-1.23018	0.142388	-8.63964	5.63911e-18	7.22673e-17	18242	ornithine aminotransferase
Gfra2	210.024	-1.97559	0.228897	-8.63093	6.0853e-18	7.75965e-17	14586	glial cell line derived neurotrophic factor family receptor alpha 2
Utrn	3700.59	-1.05762	0.12255	-8.63014	6.12772e-18	7.80724e-17	22288	utrophin
Cdh19	106.199	-3.09748	0.359539	-8.61514	6.98588e-18	8.84917e-17	227485	cadherin 19	type 2
Klk1	15380.8	-1.70976	0.198666	-8.60622	7.55099e-18	9.51003e-17	16612	kallikrein 1
Podxl2	60.0618	-2.16094	0.251859	-8.57996	9.49024e-18	1.18262e-16	319655	podocalyxin-like 2
Gas6	12498.3	-1.23623	0.144194	-8.57337	1.00496e-17	1.24826e-16	14456	growth arrest specific 6
Zeb2	514.665	-1.72997	0.201875	-8.56951	1.03925e-17	1.28877e-16	24136	zinc finger E-box binding homeobox 2
Slc25a27	161.838	-2.27622	0.265974	-8.55804	1.14805e-17	1.41796e-16	74011	solute carrier family 25	member 27
Hdac5	1729.37	-1.70104	0.19883	-8.55527	1.17596e-17	1.45126e-16	15184	histone deacetylase 5
Smpx	210.564	-2.64889	0.309754	-8.55159	1.21406e-17	1.49588e-16	66106	small muscle protein	X-linked
Reck	206.895	-2.31833	0.271371	-8.54302	1.30758e-17	1.60724e-16	53614	reversion-inducing-cysteine-rich protein with kazal motifs
Gm609	247.615	-1.86221	0.218065	-8.53967	1.346e-17	1.65182e-16	208166	predicted gene 609
Kat6b	1099.85	-1.26107	0.147966	-8.52269	1.55885e-17	1.90237e-16	54169	K(lysine) acetyltransferase 6B
Igf2	100.578	-2.07077	0.243013	-8.52123	1.57871e-17	1.92507e-16	16002	insulin-like growth factor 2
Aatk	203.511	-2.15533	0.252961	-8.52041	1.58995e-17	1.9357e-16	11302	apoptosis-associated tyrosine kinase
Cyp4f13	1006.33	-1.35364	0.15903	-8.51184	1.71197e-17	2.07438e-16	170716	cytochrome P450	family 4	subfamily f	polypeptide 13
Prrt2	143.367	-2.0454	0.240396	-8.50848	1.76229e-17	2.13367e-16	69017	proline-rich transmembrane protein 2
Tmem200b	154.786	-2.46308	0.290068	-8.49138	2.04191e-17	2.45862e-16	623230	transmembrane protein 200B
Gucy1a3	492.273	-2.2352	0.263243	-8.491	2.04868e-17	2.46484e-16	NA	NA
Gfod1	172.466	-1.82936	0.215692	-8.48138	2.2253e-17	2.67106e-16	328232	glucose-fructose oxidoreductase domain containing 1
Tnxb	1620.84	-2.48065	0.292581	-8.47851	2.28098e-17	2.73575e-16	81877	tenascin XB
Tmem35	56.5188	-3.19863	0.377356	-8.47641	2.32242e-17	2.7811e-16	NA	NA
Rasgef1b	1024.76	-1.58996	0.187618	-8.47445	2.36187e-17	2.82614e-16	320292	RasGEF domain family	member 1B
Adam11	365.267	-2.36866	0.279538	-8.47347	2.38184e-17	2.84781e-16	11488	a disintegrin and metallopeptidase domain 11
Car11	65.9334	-2.55842	0.30225	-8.46459	2.57053e-17	3.06863e-16	12348	carbonic anhydrase 11
9230105E05Rik	198.238	-1.75543	0.207478	-8.46077	2.65625e-17	3.15867e-16	320626	RIKEN cDNA 9230105E05 gene
Adgrl1	795.232	-1.81708	0.214802	-8.45934	2.68891e-17	3.19503e-16	330814	adhesion G protein-coupled receptor L1
Serpina9	77.6168	-3.27463	0.387616	-8.44815	2.9596e-17	3.5031e-16	71907	serine (or cysteine) peptidase inhibitor	clade A (alpha-1 antiproteinase	antitrypsin)	member 9
Zfr2	134.995	-1.7921	0.212177	-8.44625	3.00804e-17	3.55495e-16	103406	zinc finger RNA binding protein 2
Sema6a	912.224	-1.71054	0.202608	-8.44259	3.10378e-17	3.66247e-16	20358	sema domain	transmembrane domain (TM)	and cytoplasmic domain	(semaphorin) 6A
Clec14a	344.376	-1.97647	0.234144	-8.44127	3.13906e-17	3.70124e-16	66864	C-type lectin domain family 14	member a
Porcn	186.373	-1.78246	0.211277	-8.43661	3.2668e-17	3.84595e-16	53627	porcupine O-acyltransferase
Thsd7a	145.513	-1.8616	0.220787	-8.43166	3.40782e-17	4.00582e-16	330267	thrombospondin	type I	domain containing 7A
Miat	203.364	-2.03077	0.240939	-8.42856	3.49947e-17	4.1104e-16	330166	myocardial infarction associated transcript (non-protein coding)
Gabarapl1	1439.04	-1.2943	0.153636	-8.42451	3.62265e-17	4.25184e-16	57436	gamma-aminobutyric acid (GABA) A receptor-associated protein-like 1
Pcsk4	282.131	-1.70344	0.202234	-8.4231	3.66647e-17	4.29341e-16	18551	proprotein convertase subtilisin/kexin type 4
Chrm1	196.085	-1.61602	0.191885	-8.42178	3.70812e-17	4.33556e-16	12669	cholinergic receptor	muscarinic 1	CNS
Pdk4	234.678	-4.01673	0.477064	-8.4197	3.77455e-17	4.40652e-16	27273	pyruvate dehydrogenase kinase	isoenzyme 4
Sema6c	66.768	-2.12423	0.25255	-8.41113	4.06081e-17	4.72273e-16	20360	sema domain	transmembrane domain (TM)	and cytoplasmic domain	(semaphorin) 6C
Npr2	480.315	-1.83601	0.218455	-8.40452	4.296e-17	4.98493e-16	230103	natriuretic peptide receptor 2
Pln	238.708	-3.07936	0.366459	-8.40301	4.35162e-17	5.04564e-16	18821	phospholamban
Scrn3	326.891	-1.05084	0.125077	-8.40155	4.40619e-17	5.10121e-16	74616	secernin 3
Ccdc157	330.518	-1.41616	0.168579	-8.40058	4.44261e-17	5.13949e-16	216516	coiled-coil domain containing 157
Fbxo21	767.952	-1.34646	0.160294	-8.39994	4.46691e-17	5.1637e-16	231670	F-box protein 21
Rap2a	1027.82	-1.51158	0.180069	-8.39443	4.68141e-17	5.3954e-16	76108	RAS related protein 2a
Cnksr3	560.624	-1.20236	0.143253	-8.39325	4.72893e-17	5.43791e-16	215748	Cnksr family member 3
Wdr45	822.296	-1.1162	0.133038	-8.39005	4.85932e-17	5.57949e-16	54636	WD repeat domain 45
Gsdmc3	6741.81	-2.06029	0.245572	-8.38977	4.87088e-17	5.58858e-16	270328	gasdermin C3
Gucy1b3	328.433	-2.127	0.253536	-8.38935	4.88844e-17	5.60453e-16	NA	NA
Gucy1a2	58.3317	-2.56447	0.306289	-8.37271	5.63085e-17	6.42688e-16	234889	guanylate cyclase 1	soluble	alpha 2
Hmcn1	859.004	-1.58789	0.189667	-8.37201	5.66439e-17	6.46035e-16	545370	hemicentin 1
Prkce	681.305	-1.21282	0.144981	-8.36535	5.99346e-17	6.82552e-16	18754	protein kinase C	epsilon
Per3	970.128	-2.81414	0.336491	-8.3632	6.10414e-17	6.94631e-16	18628	period circadian clock 3
Zkscan7	314.441	-1.23877	0.148193	-8.35917	6.3159e-17	7.17673e-16	382118	zinc finger with KRAB and SCAN domains 7
Nr1d1	2737.4	-2.74209	0.328723	-8.34165	7.32595e-17	8.28761e-16	217166	nuclear receptor subfamily 1	group D	member 1
Cdkn1c	137.028	-1.53242	0.183812	-8.33686	7.62922e-17	8.61164e-16	12577	cyclin-dependent kinase inhibitor 1C (P57)
Dzip1	171.402	-1.49159	0.17904	-8.33108	8.01071e-17	9.00251e-16	66573	DAZ interacting protein 1
Zan	4861.71	-1.89619	0.227867	-8.32148	8.68705e-17	9.70571e-16	22635	zonadhesin
Pcdh17	213.503	-3.07666	0.369809	-8.3196	8.82628e-17	9.84692e-16	219228	protocadherin 17
Slc6a12	56.0429	-4.14609	0.498433	-8.31825	8.92707e-17	9.95213e-16	14411	solute carrier family 6 (neurotransmitter transporter	betaine/GABA)	member 12
Pkd1	2683.9	-1.07893	0.129731	-8.31664	9.04956e-17	1.0074e-15	18763	polycystin 1	transient receptor poteintial channel interacting
Gpc6	141.161	-2.15241	0.258854	-8.31513	9.16495e-17	1.01877e-15	23888	glypican 6
Pitx1	400.242	-1.80043	0.216542	-8.31448	9.2154e-17	1.0229e-15	18740	paired-like homeodomain transcription factor 1
Rdx	1284.18	-1.22238	0.147046	-8.31289	9.3401e-17	1.03599e-15	19684	radixin
Abca8a	297.214	-3.42209	0.412163	-8.30276	1.01721e-16	1.1242e-15	217258	ATP-binding cassette	sub-family A (ABC1)	member 8a
Zdhhc1	608.915	-1.26338	0.152251	-8.29798	1.05897e-16	1.16784e-15	70796	zinc finger	DHHC domain containing 1
Cdk6	180.96	-1.70702	0.205822	-8.29368	1.09797e-16	1.20824e-15	12571	cyclin-dependent kinase 6
Zfp383	120.531	-1.38074	0.166488	-8.29334	1.10107e-16	1.20992e-15	73729	zinc finger protein 383
Lrrc17	61.3126	-2.75843	0.332633	-8.2927	1.10708e-16	1.21565e-15	74511	leucine rich repeat containing 17
Sh3pxd2a	1672.01	-1.36136	0.164172	-8.29226	1.1112e-16	1.2193e-15	14218	SH3 and PX domains 2A
Galnt15	41.463	-3.47334	0.419094	-8.28772	1.15441e-16	1.2649e-15	78754	polypeptide N-acetylgalactosaminyltransferase 15
Plxdc2	127.463	-1.61136	0.194449	-8.28678	1.16358e-16	1.27404e-15	67448	plexin domain containing 2
Wdr35	159.276	-1.61859	0.195348	-8.28569	1.17424e-16	1.28388e-15	74682	WD repeat domain 35
Klhl23	662.525	-1.37096	0.165598	-8.27885	1.24366e-16	1.35688e-15	277396	kelch-like 23
Pm20d2	155.861	-1.31441	0.158869	-8.27354	1.30035e-16	1.4147e-15	242377	peptidase M20 domain containing 2
Gm6086	156.359	-2.90394	0.35109	-8.27119	1.32626e-16	1.43983e-15	NA	NA
Cpe	2989.19	-2.12122	0.256615	-8.26616	1.38346e-16	1.49558e-15	12876	carboxypeptidase E
Tmem132c	135.662	-2.07233	0.250786	-8.26334	1.41652e-16	1.52916e-15	208213	transmembrane protein 132C
Glp2r	289.144	-2.13888	0.258859	-8.26274	1.42364e-16	1.53577e-15	93896	glucagon-like peptide 2 receptor
Adcy5	690.868	-2.18187	0.264289	-8.25564	1.51094e-16	1.6231e-15	224129	adenylate cyclase 5
Svil	2246.01	-1.85747	0.225001	-8.25539	1.51402e-16	1.62526e-15	225115	supervillin
Gper1	53.0649	-2.54962	0.308962	-8.2522	1.55509e-16	1.66586e-15	76854	G protein-coupled estrogen receptor 1
BC024139	99.3183	-2.63125	0.318949	-8.24975	1.5873e-16	1.69918e-15	271278	cDNA sequence BC024139
Tmem171	2123.98	-1.18577	0.143755	-8.2485	1.60393e-16	1.7134e-15	380863	transmembrane protein 171
Slc25a42	444.665	-1.50333	0.182336	-8.24487	1.65342e-16	1.7638e-15	73095	solute carrier family 25	member 42
Cyp2w1	142.609	-2.8495	0.345984	-8.23591	1.78203e-16	1.8944e-15	545817	cytochrome P450	family 2	subfamily w	polypeptide 1
Farp2	709.056	-1.15458	0.140256	-8.23196	1.84167e-16	1.94971e-15	227377	FERM	RhoGEF and pleckstrin domain protein 2
Zfp874b	259.25	-1.54849	0.188224	-8.22683	1.92233e-16	2.03089e-15	408067	zinc finger protein 874b
Socs2	577.671	-2.07295	0.252247	-8.21793	2.07051e-16	2.17844e-15	216233	suppressor of cytokine signaling 2
Adamts9	192.138	-2.42454	0.295217	-8.21276	2.16156e-16	2.26956e-15	101401	a disintegrin-like and metallopeptidase (reprolysin type) with thrombospondin type 1 motif	9
Chst15	591.766	-2.30148	0.280428	-8.20703	2.26725e-16	2.37566e-15	77590	carbohydrate (N-acetylgalactosamine 4-sulfate 6-O) sulfotransferase 15
Sparcl1	7159.87	-2.36729	0.288541	-8.20433	2.31884e-16	2.42309e-15	13602	SPARC-like 1
Tinag	749.789	-1.11947	0.136509	-8.20072	2.38942e-16	2.48837e-15	26944	tubulointerstitial nephritis antigen
Pde8b	412.742	-1.40927	0.172112	-8.18809	2.65399e-16	2.75631e-15	218461	phosphodiesterase 8B
Amotl1	916.823	-1.26766	0.15502	-8.1774	2.90025e-16	2.99192e-15	75723	angiomotin-like 1
Tshz2	792.735	-1.56127	0.190964	-8.17573	2.94077e-16	3.02965e-15	228911	teashirt zinc finger family member 2
Nbea	238.765	-1.7508	0.214259	-8.17139	3.04847e-16	3.13639e-15	26422	neurobeachin
Prkd3	816.444	-1.27219	0.15586	-8.1624	3.28432e-16	3.37e-15	75292	protein kinase D3
Daam2	273.891	-2.14455	0.262936	-8.15618	3.45787e-16	3.53389e-15	76441	dishevelled associated activator of morphogenesis 2
Crip2	669.455	-1.57107	0.192765	-8.15015	3.63482e-16	3.70979e-15	68337	cysteine rich protein 2
Fam214a	605.262	-1.20554	0.147982	-8.14656	3.74413e-16	3.81628e-15	235493	family with sequence similarity 214	member A
Eml1	1324.16	-1.90085	0.233358	-8.14566	3.77222e-16	3.84236e-15	68519	echinoderm microtubule associated protein like 1
Nhsl2	163.308	-1.94161	0.238597	-8.13761	4.03158e-16	4.08754e-15	100042480	NHS-like 2
Plscr2	72.9875	-2.30629	0.28356	-8.13335	4.17603e-16	4.22283e-15	18828	phospholipid scramblase 2
Cyp27a1	889.897	-2.42302	0.297927	-8.13293	4.19044e-16	4.23461e-15	104086	cytochrome P450	family 27	subfamily a	polypeptide 1
Aoc3	976.183	-2.06985	0.25452	-8.13235	4.21048e-16	4.25206e-15	11754	amine oxidase	copper containing 3
Fam212b	149.781	-2.36866	0.291284	-8.1318	4.22965e-16	4.2658e-15	109050	family with sequence similarity 212	member B
Ntn4	84.9345	-2.3571	0.29022	-8.12177	4.59448e-16	4.615e-15	57764	netrin 4
Abi3bp	741.808	-2.34464	0.288688	-8.12171	4.59654e-16	4.615e-15	320712	ABI gene family	member 3 (NESH) binding protein
P2ry1	647.004	-1.05475	0.129891	-8.12023	4.65285e-16	4.66806e-15	18441	purinergic receptor P2Y	G-protein coupled 1
Ddr2	1316.08	-1.88005	0.231577	-8.11849	4.72032e-16	4.73266e-15	18214	discoidin domain receptor family	member 2
Rab11fip5	411.517	-1.44509	0.178177	-8.11042	5.04457e-16	5.04128e-15	52055	RAB11 family interacting protein 5 (class I)
Kctd12b	103.572	-1.7273	0.213141	-8.10401	5.3177e-16	5.29011e-15	207474	potassium channel tetramerisation domain containing 12b
Sdpr	673.746	-2.2212	0.274185	-8.10109	5.44671e-16	5.41494e-15	NA	NA
Agtr1a	101.276	-2.65915	0.328283	-8.10017	5.48807e-16	5.45213e-15	11607	angiotensin II receptor	type 1a
Ak1	242.342	-1.59081	0.196423	-8.09889	5.54636e-16	5.50331e-15	11636	adenylate kinase 1
Piezo2	292.681	-1.69049	0.209056	-8.08633	6.14895e-16	6.07372e-15	667742	piezo-type mechanosensitive ion channel component 2
Rapgefl1	3334.04	-1.63423	0.202111	-8.08579	6.17613e-16	6.09664e-15	268480	Rap guanine nucleotide exchange factor (GEF)-like 1
Prrg3	102.025	-2.09287	0.259133	-8.07643	6.66923e-16	6.56228e-15	208748	proline rich Gla (G-carboxyglutamic acid) 3 (transmembrane)
Syt15	62.1735	-2.73373	0.338564	-8.07446	6.77737e-16	6.65588e-15	319508	synaptotagmin XV
Tcaf1	592.895	-1.1013	0.136408	-8.07358	6.82651e-16	6.69985e-15	77574	TRPM8 channel-associated factor 1
Cul9	241.719	-1.75984	0.218046	-8.07096	6.97452e-16	6.84073e-15	78309	cullin 9
Kazald1	85.536	-2.69865	0.334403	-8.07005	7.02685e-16	6.88766e-15	107250	Kazal-type serine peptidase inhibitor domain 1
Cxxc5	300.667	-1.45943	0.181105	-8.05846	7.72629e-16	7.53473e-15	67393	CXXC finger 5
Meis1	288.153	-2.09769	0.260463	-8.05371	8.03188e-16	7.81783e-15	17268	Meis homeobox 1
Col16a1	1825.08	-1.71813	0.213691	-8.04023	8.96736e-16	8.6843e-15	107581	collagen	type XVI	alpha 1
Auts2	800.257	-1.25669	0.156463	-8.03188	9.59924e-16	9.28451e-15	319974	autism susceptibility candidate 2
Slc25a23	985.668	-2.05761	0.256232	-8.03028	9.72541e-16	9.3947e-15	66972	solute carrier family 25 (mitochondrial carrier; phosphate carrier)	member 23
Syne1	1433.96	-1.20909	0.150575	-8.02984	9.76031e-16	9.42248e-15	64009	spectrin repeat containing	nuclear envelope 1
Dkk3	979.375	-1.76856	0.220297	-8.02808	9.90074e-16	9.55204e-15	50781	dickkopf WNT signaling pathway inhibitor 3
9430020K01Rik	251.78	-1.63047	0.203328	-8.01893	1.06666e-15	1.02716e-14	NA	NA
Paqr7	227.897	-1.49447	0.186485	-8.01387	1.11152e-15	1.06834e-14	71904	progestin and adipoQ receptor family member VII
Fam222a	137.19	-1.72997	0.216009	-8.00879	1.15841e-15	1.11202e-14	433940	family with sequence similarity 222	member A
Hunk	704.372	-1.93626	0.241819	-8.00705	1.17497e-15	1.12721e-14	26559	hormonally upregulated Neu-associated kinase
5730409E04Rik	201.364	-1.78561	0.223171	-8.00106	1.23353e-15	1.18117e-14	230757	RIKEN cDNA 5730409E04Rik gene
Vkorc1	515.374	-1.11524	0.139545	-7.99193	1.32844e-15	1.26888e-14	27973	vitamin K epoxide reductase complex	subunit 1
Pdzrn3	542.043	-1.95429	0.244538	-7.99177	1.33018e-15	1.26976e-14	55983	PDZ domain containing RING finger 3
Dpysl3	1223.53	-1.54022	0.192925	-7.98351	1.42231e-15	1.35265e-14	22240	dihydropyrimidinase-like 3
Lrrc51	232.38	-1.57513	0.197339	-7.98188	1.44126e-15	1.36728e-14	69358	leucine rich repeat containing 51
Tmem47	361.524	-2.07078	0.259461	-7.98107	1.45065e-15	1.37534e-14	192216	transmembrane protein 47
Adarb1	183.509	-1.91514	0.240315	-7.96927	1.59616e-15	1.50864e-14	110532	adenosine deaminase	RNA-specific	B1
Grb7	2828.9	-1.27759	0.160392	-7.96543	1.64645e-15	1.55424e-14	14786	growth factor receptor bound protein 7
Prss23	726.15	-2.98496	0.375007	-7.95976	1.72377e-15	1.62424e-14	76453	protease	serine 23
Zfp799	451.6	-1.04257	0.131021	-7.95732	1.75809e-15	1.65556e-14	240064	zinc finger protein 799
Nat8l	102.509	-2.85407	0.358968	-7.95075	1.85387e-15	1.73828e-14	269642	N-acetyltransferase 8-like
Stra6l	517.214	-1.71733	0.216042	-7.94908	1.87907e-15	1.76084e-14	74152	STRA6-like
Slc8a1	774.906	-1.85321	0.233143	-7.94884	1.8827e-15	1.76316e-14	20541	solute carrier family 8 (sodium/calcium exchanger)	member 1
Bcam	624.496	-1.81168	0.228032	-7.94485	1.94419e-15	1.81742e-14	57278	basal cell adhesion molecule
Pamr1	527.61	-2.04922	0.258124	-7.93889	2.04001e-15	1.90005e-14	210622	peptidase domain containing associated with muscle regeneration 1
Klk15	55.8826	-6.90429	0.869706	-7.93865	2.04396e-15	1.90142e-14	317652	kallikrein related-peptidase 15
Ryr2	333.515	-2.50297	0.315366	-7.93673	2.07574e-15	1.92747e-14	20191	ryanodine receptor 2	cardiac
Meis3	333.97	-1.62797	0.205144	-7.93576	2.09213e-15	1.93917e-14	17537	Meis homeobox 3
Heca	1410.9	-1.31391	0.165591	-7.93465	2.11091e-15	1.95539e-14	380629	hdc homolog	cell cycle regulator
Egf	86.9477	-2.17965	0.275826	-7.90229	2.73827e-15	2.50896e-14	13645	epidermal growth factor
Mrc2	193.245	-1.62924	0.206325	-7.89647	2.86914e-15	2.6198e-14	17534	mannose receptor	C type 2
Jam2	364.68	-1.88305	0.238526	-7.89454	2.91386e-15	2.65746e-14	67374	junction adhesion molecule 2
Eid1	801.922	-1.25392	0.158879	-7.89229	2.96688e-15	2.70421e-14	58521	EP300 interacting inhibitor of differentiation 1
Dlc1	451.066	-1.73228	0.219545	-7.89033	3.01381e-15	2.74535e-14	50768	deleted in liver cancer 1
Tlcd1	349.005	-1.21152	0.153729	-7.88087	3.25108e-15	2.95447e-14	68385	TLC domain containing 1
Fnip2	981.154	-1.67852	0.213052	-7.87849	3.31362e-15	3.00242e-14	329679	folliculin interacting protein 2
Rtn2	159.268	-1.64262	0.208626	-7.87351	3.44836e-15	3.12082e-14	20167	reticulon 2 (Z-band associated protein)
Hic1	214.729	-1.51674	0.192653	-7.87291	3.46475e-15	3.1338e-14	15248	hypermethylated in cancer 1
Psd	804.654	-2.26023	0.287139	-7.87156	3.50258e-15	3.16242e-14	73728	pleckstrin and Sec7 domain containing
Negr1	105.456	-2.53812	0.322457	-7.87118	3.51318e-15	3.17013e-14	320840	neuronal growth regulator 1
Cdk14	226.677	-1.40883	0.178996	-7.87077	3.52457e-15	3.17854e-14	18647	cyclin-dependent kinase 14
Adam22	156.611	-2.06592	0.262597	-7.86727	3.62469e-15	3.26308e-14	11496	a disintegrin and metallopeptidase domain 22
Zmym6	874.731	-1.06453	0.135504	-7.85604	3.96466e-15	3.56076e-14	100177	zinc finger	MYM-type 6
Nmu	89.5541	-3.62828	0.462027	-7.85297	4.06286e-15	3.64043e-14	56183	neuromedin U
Fam171a2	95.0684	-1.88902	0.241257	-7.82988	4.88332e-15	4.35777e-14	217219	family with sequence similarity 171	member A2
Pde8a	172.949	-1.472	0.188005	-7.82956	4.89595e-15	4.3665e-14	18584	phosphodiesterase 8A
Ces1d	636.161	-2.83875	0.36258	-7.8293	4.9058e-15	4.36767e-14	104158	carboxylesterase 1D
Trnp1	203.087	-2.19474	0.280429	-7.82635	5.02252e-15	4.4664e-14	69539	TMF1-regulated nuclear protein 1
Crocc	404.282	-1.0182	0.130184	-7.82124	5.23066e-15	4.6327e-14	230872	ciliary rootlet coiled-coil	rootletin
Sema3f	371.449	-1.43163	0.183196	-7.8147	5.50931e-15	4.86545e-14	20350	sema domain	immunoglobulin domain (Ig)	short basic domain	secreted	(semaphorin) 3F
Lamc3	53.1412	-3.5145	0.450383	-7.80337	6.0276e-15	5.31094e-14	23928	laminin gamma 3
Hist2h2be	344.218	-1.37225	0.176019	-7.79602	6.38889e-15	5.60994e-14	319190	histone cluster 2	H2be
Astn1	153.795	-2.06016	0.264308	-7.79455	6.4638e-15	5.67246e-14	11899	astrotactin 1
Ptch1	610.361	-1.73644	0.223004	-7.78657	6.88526e-15	6.0266e-14	19206	patched 1
Filip1	321.955	-2.03544	0.261666	-7.77876	7.3239e-15	6.38707e-14	70598	filamin A interacting protein 1
Med13l	1353.67	-1.00271	0.128914	-7.77815	7.35931e-15	6.41431e-14	76199	mediator complex subunit 13-like
Ebf3	82.2483	-1.94977	0.250751	-7.77574	7.50068e-15	6.53381e-14	13593	early B cell factor 3
Tbc1d19	308.558	-1.09845	0.141323	-7.77264	7.68667e-15	6.68823e-14	67249	TBC1 domain family	member 19
Nfix	2387.35	-1.14107	0.146853	-7.77015	7.83911e-15	6.81701e-14	18032	nuclear factor I/X
Gfra1	211.162	-2.26935	0.292114	-7.76873	7.92777e-15	6.8902e-14	14585	glial cell line derived neurotrophic factor family receptor alpha 1
Ctns	914.21	-1.01298	0.130514	-7.76143	8.39766e-15	7.28621e-14	83429	cystinosis	nephropathic
Klhl17	671.389	-1.11441	0.143588	-7.76114	8.41667e-15	7.29857e-14	231003	kelch-like 17
Acad12	170.69	-1.84619	0.237885	-7.76083	8.43781e-15	7.31277e-14	338350	acyl-Coenzyme A dehydrogenase family	member 12
Scn3a	147.54	-1.70634	0.220196	-7.74921	9.24664e-15	7.96874e-14	20269	sodium channel	voltage-gated	type III	alpha
Kcnb1	295.395	-1.91363	0.246989	-7.74781	9.34896e-15	8.04787e-14	16500	potassium voltage gated channel	Shab-related subfamily	member 1
Zfp677	110.035	-1.72077	0.222337	-7.73947	9.98285e-15	8.5791e-14	210503	zinc finger protein 677
Pakap	1970.12	-1.60954	0.208034	-7.73692	1.01852e-14	8.73342e-14	677884	paralemmin A kinase anchor protein
Akap2	1961.38	-1.60965	0.208127	-7.73397	1.0424e-14	8.92326e-14	11641	A kinase (PRKA) anchor protein 2
Pappa2	184.269	-1.7274	0.223387	-7.73274	1.05258e-14	9.00035e-14	23850	pappalysin 2
Ltbp3	887.032	-1.41861	0.183459	-7.73255	1.05417e-14	9.00891e-14	16998	latent transforming growth factor beta binding protein 3
Nrn1	56.7512	-2.28225	0.295215	-7.73079	1.06882e-14	9.12393e-14	68404	neuritin 1
Bhlhb9	137.823	-1.82593	0.236266	-7.72829	1.09002e-14	9.29976e-14	70237	basic helix-loop-helix domain containing	class B9
Pnmal2	269.727	-1.81456	0.234825	-7.72727	1.09874e-14	9.36373e-14	434128	PNMA-like 2
Hmgcs2	2765.15	-3.86048	0.499692	-7.72572	1.11224e-14	9.47076e-14	15360	3-hydroxy-3-methylglutaryl-Coenzyme A synthase 2
Dixdc1	248.731	-2.40671	0.31152	-7.72568	1.11254e-14	9.47076e-14	330938	DIX domain containing 1
Arhgap23	283.522	-1.48553	0.192342	-7.72336	1.13305e-14	9.64003e-14	58996	Rho GTPase activating protein 23
Gprasp1	907.841	-1.2658	0.163897	-7.72316	1.13481e-14	9.64964e-14	67298	G protein-coupled receptor associated sorting protein 1
Cables1	1107.1	-1.45111	0.188091	-7.71494	1.21037e-14	1.02751e-13	63955	CDK5 and Abl enzyme substrate 1
Plcb4	720.82	-1.23487	0.16016	-7.71021	1.25615e-14	1.06545e-13	18798	phospholipase C	beta 4
Stk26	206.43	-1.22862	0.15935	-7.71017	1.25645e-14	1.06545e-13	70415	serine/threonine kinase 26
P4htm	68.3061	-2.31478	0.300732	-7.69715	1.39138e-14	1.17661e-13	74443	prolyl 4-hydroxylase	transmembrane (endoplasmic reticulum)
Fan1	306.379	-1.08973	0.141583	-7.69675	1.39572e-14	1.17963e-13	330554	FANCD2/FANCI-associated nuclease 1
Hpgds	223.728	-1.8864	0.245138	-7.69525	1.41215e-14	1.19286e-13	54486	hematopoietic prostaglandin D synthase
Klhl13	83.5433	-1.83854	0.239151	-7.6878	1.49683e-14	1.26231e-13	67455	kelch-like 13
Heyl	100.223	-2.11062	0.274665	-7.68436	1.53763e-14	1.296e-13	56198	hairy/enhancer-of-split related with YRPW motif-like
Scn2b	158.44	-1.85736	0.241826	-7.68058	1.58376e-14	1.33195e-13	72821	sodium channel	voltage-gated	type II	beta
Palm	452.034	-1.58961	0.207076	-7.67646	1.63549e-14	1.37321e-13	18483	paralemmin
Arhgef10	228.15	-1.65064	0.215045	-7.67578	1.64419e-14	1.37824e-13	234094	Rho guanine nucleotide exchange factor (GEF) 10
D330045A20Rik	130.871	-2.01197	0.262166	-7.67441	1.66184e-14	1.39178e-13	102871	RIKEN cDNA D330045A20 gene
Tspan2	645.696	-1.97101	0.256829	-7.67438	1.66215e-14	1.39178e-13	70747	tetraspanin 2
Sall2	106.214	-1.83389	0.239028	-7.67226	1.68994e-14	1.41273e-13	50524	spalt like transcription factor 2
Rab6b	468.928	-2.17353	0.283326	-7.67146	1.70052e-14	1.42081e-13	270192	RAB6B	member RAS oncogene family
Pygm	232.295	-1.90105	0.247913	-7.66823	1.74385e-14	1.45542e-13	19309	muscle glycogen phosphorylase
Arl4d	190.117	-2.1498	0.28052	-7.66363	1.80745e-14	1.50686e-13	80981	ADP-ribosylation factor-like 4D
Tmem231	116.087	-1.6289	0.212593	-7.66207	1.82966e-14	1.52351e-13	234740	transmembrane protein 231
Cyp4v3	402.832	-1.39473	0.182123	-7.65816	1.88615e-14	1.56567e-13	102294	cytochrome P450	family 4	subfamily v	polypeptide 3
Mylip	828.116	-1.39593	0.182292	-7.65765	1.89373e-14	1.57111e-13	218203	myosin regulatory light chain interacting protein
Akap12	643.679	-2.01619	0.263352	-7.65587	1.92002e-14	1.59206e-13	83397	A kinase (PRKA) anchor protein (gravin) 12
Id4	390.895	-1.90666	0.2491	-7.65419	1.94531e-14	1.61042e-13	15904	inhibitor of DNA binding 4
Letm2	105.59	-1.72023	0.224893	-7.64912	2.02361e-14	1.67006e-13	270035	leucine zipper-EF-hand containing transmembrane protein 2
Cbx7	1102.92	-1.28446	0.168042	-7.64371	2.11046e-14	1.73869e-13	52609	chromobox 7
Nalcn	51.4942	-2.53638	0.331968	-7.64044	2.16482e-14	1.7787e-13	338370	sodium leak channel	non-selective
Capsl	53.1442	-2.4691	0.323171	-7.64025	2.16808e-14	1.78032e-13	75568	calcyphosine-like
Chrnb2	126.989	-1.50883	0.197487	-7.64012	2.17027e-14	1.78032e-13	11444	cholinergic receptor	nicotinic	beta polypeptide 2 (neuronal)
Ifi27	1318.79	-1.61557	0.211505	-7.63845	2.19846e-14	1.80055e-13	52668	interferon	alpha-inducible protein 27
Slc24a3	810.056	-2.03794	0.266831	-7.63759	2.21324e-14	1.8117e-13	94249	solute carrier family 24 (sodium/potassium/calcium exchanger)	member 3
Tdrp	50.4291	-2.13053	0.279137	-7.63257	2.30123e-14	1.87946e-13	72148	testis development related protein
Tle3	1494.57	-1.26813	0.166176	-7.63124	2.32506e-14	1.89715e-13	21887	transducin-like enhancer of split 3
Usp11	308.868	-1.16897	0.153195	-7.63064	2.33583e-14	1.90492e-13	236733	ubiquitin specific peptidase 11
Hnmt	61.5515	-2.05588	0.269664	-7.62385	2.46218e-14	2.00158e-13	140483	histamine N-methyltransferase
Adamtsl5	288.005	-1.95835	0.256906	-7.62283	2.48178e-14	2.01538e-13	66548	ADAMTS-like 5
Gigyf1	2002.96	-1.2281	0.161172	-7.61979	2.54081e-14	2.05787e-13	57330	GRB10 interacting GYF protein 1
Mycn	95.4431	-2.83306	0.37182	-7.61944	2.54774e-14	2.06239e-13	18109	v-myc avian myelocytomatosis viral related oncogene	neuroblastoma derived
Ago4	329.17	-1.48652	0.195118	-7.61856	2.56517e-14	2.07438e-13	76850	argonaute RISC catalytic subunit 4
Antxr1	787.215	-1.82217	0.23918	-7.61842	2.56796e-14	2.07548e-13	69538	anthrax toxin receptor 1
[truncated: 2,525 more rows]

## Sheet: List II
	baseMean	log2FoldChange	lfcSE	stat	pvalue	padj	ENTREZID	Fullname
Gpr50	57.9454	9.84986	1.34314	7.33344	2.24323e-13	1.43799e-12	14765	G-protein-coupled receptor 50
Arhgap40	35.1419	9.14811	1.31532	6.95504	3.52459e-12	1.9533e-11	545481	Rho GTPase activating protein 40
Krt6b	37.5084	8.67983	1.37902	6.29419	3.09017e-10	1.33605e-09	16688	keratin 6B
Prss22	181.709	8.65781	1.04689	8.27002	1.33941e-16	1.31372e-15	70835	protease	serine 22
Sprr2h	806.476	7.79328	0.711173	10.9583	6.05941e-28	1.99467e-26	20762	small proline-rich protein 2H
Gml2	40.9561	7.57034	1.30604	5.79641	6.7749e-09	2.47664e-08	15202	glycosylphosphatidylinositol anchored molecule like 2
Saa3	673.214	7.49065	0.686053	10.9185	9.40624e-28	3.04413e-26	20210	serum amyloid A 3
Clca4b	35258.7	7.3814	0.542455	13.6074	3.61909e-42	4.11236e-40	99709	chloride channel accessory 4B
Dsg3	17.1891	7.20255	1.373	5.24586	1.55556e-07	4.77151e-07	13512	desmoglein 3
S100a8	1492.11	7.16708	0.764893	9.37004	7.25027e-21	1.15853e-19	20201	S100 calcium binding protein A8 (calgranulin A)
S100a9	1558.94	7.15415	0.93818	7.62556	2.42971e-14	1.76979e-13	20202	S100 calcium binding protein A9 (calgranulin B)
Myot	59.2979	6.90565	1.06315	6.49546	8.27784e-11	3.88206e-10	58916	myotilin
Krt6a	32.156	6.47369	1.19149	5.43327	5.53312e-08	1.80366e-07	16687	keratin 6A
Atp1b2	24979.7	6.43073	0.49389	13.0206	9.34633e-39	7.87763e-37	11932	ATPase	Na+/K+ transporting	beta 2 polypeptide
Fosb	3418.09	6.31763	0.53169	11.8822	1.46525e-32	7.36947e-31	14282	FBJ osteosarcoma oncogene B
Cxcl2	168.468	6.22466	1.04946	5.93127	3.00602e-09	1.14879e-08	20310	chemokine (C-X-C motif) ligand 2
Lrg1	11239.8	6.19209	0.272985	22.6829	6.60621e-114	2.53348e-110	76905	leucine-rich alpha-2-glycoprotein 1
Ceacam12	116.29	6.18082	0.57764	10.7001	1.01642e-26	2.94186e-25	67315	carcinoembryonic antigen-related cell adhesion molecule 12
Trex2	27.149	6.16893	0.939706	6.56474	5.21222e-11	2.49861e-10	24102	three prime repair exonuclease 2
Mmp7	198.285	6.07194	0.516002	11.7673	5.75399e-32	2.74973e-30	17393	matrix metallopeptidase 7
Il1f9	23.3104	6.04767	1.46752	4.121	3.77234e-05	8.29287e-05	215257	interleukin 1 family	member 9
Clca4c-ps	19.9742	6.02869	1.29331	4.66143	3.14014e-06	7.98967e-06	622139	chloride channel accessory 4C	pseudogene
Ly6f	15.7957	5.80081	1.28463	4.51555	6.31531e-06	1.5441e-05	17071	lymphocyte antigen 6 complex	locus F
Gml	60.4946	5.76452	0.955909	6.03041	1.63548e-09	6.45442e-09	625599	glycosylphosphatidylinositol anchored molecule like
Fer1l4	1111.67	5.7415	0.432441	13.2769	3.1498e-40	3.09731e-38	74562	fer-1-like 4 (C. elegans)
Cxcl5	1697.03	5.70722	0.703074	8.11752	4.75794e-16	4.32387e-15	20311	chemokine (C-X-C motif) ligand 5
BC049730	46.0409	5.41466	1.23609	4.38046	1.18428e-05	2.79791e-05	232972	cDNA sequence BC049730
Reg3b	4183.62	5.40355	0.944407	5.72163	1.05505e-08	3.76207e-08	18489	regenerating islet-derived 3 beta
Plet1	14962.8	5.38941	0.448529	12.0157	2.93719e-33	1.55367e-31	76509	placenta expressed transcript 1
Slc2a5	2198.55	5.3508	0.780119	6.85895	6.93673e-12	3.70506e-11	56485	solute carrier family 2 (facilitated glucose transporter)	member 5
Nos2	5879.07	5.34178	0.644929	8.28275	1.20366e-16	1.19047e-15	18126	nitric oxide synthase 2	inducible
Clec4e	61.6209	5.34033	1.01531	5.25981	1.44206e-07	4.4429e-07	56619	C-type lectin domain family 4	member e
Chst13	44.3442	5.32477	0.751658	7.08404	1.4001e-12	8.13544e-12	71797	carbohydrate sulfotransferase 13
Trim29	463.656	5.27419	0.279528	18.8682	2.08351e-79	1.77561e-76	72169	tripartite motif-containing 29
Pla2g2e	60.422	5.11178	0.540913	9.45028	3.37932e-21	5.57406e-20	26970	phospholipase A2	group IIE
Reg3g	2392.01	5.09412	0.744746	6.84007	7.91519e-12	4.19845e-11	19695	regenerating islet-derived 3 gamma
Adcy8	49.2667	5.07415	0.608026	8.34529	7.10381e-17	7.1929e-16	11514	adenylate cyclase 8
Ly6g6c	385.925	5.07246	0.552345	9.1835	4.17319e-20	6.15545e-19	68468	lymphocyte antigen 6 complex	locus G6C
Trim10	55.0901	5.00003	0.727649	6.87148	6.35396e-12	3.40804e-11	19824	tripartite motif-containing 10
Mfsd2a	1306.66	4.96446	0.284996	17.4194	5.87965e-68	3.92147e-65	76574	major facilitator superfamily domain containing 2A
Dppa3	82.1648	4.90868	0.674819	7.27407	3.48806e-13	2.18217e-12	73708	developmental pluripotency-associated 3
Ltf	377.12	4.90437	0.673998	7.27654	3.42483e-13	2.14612e-12	17002	lactotransferrin
Acta1	859.894	4.86691	0.452222	10.7622	5.1906e-27	1.52536e-25	11459	actin	alpha 1	skeletal muscle
Retnlb	4272.92	4.74347	0.566634	8.37131	5.69822e-17	5.80802e-16	57263	resistin like beta
Cxcl3	52.3301	4.70473	1.13986	4.12748	3.66756e-05	8.0741e-05	330122	chemokine (C-X-C motif) ligand 3
Ccl3	30.4809	4.69103	1.08608	4.31923	1.56573e-05	3.63364e-05	20302	chemokine (C-C motif) ligand 3
R3hdml	55.3204	4.66422	0.500821	9.31314	1.24103e-20	1.9347e-19	100043899	R3H domain containing-like
Frmpd1	311.623	4.54683	0.63947	7.11032	1.15775e-12	6.79677e-12	666060	FERM and PDZ domain containing 1
Ppef1	77.1348	4.50082	0.488994	9.20426	3.44043e-20	5.12391e-19	237178	protein phosphatase with EF hand calcium-binding domain 1
Dio3	13.2722	4.43829	0.854122	5.19632	2.0327e-07	6.13448e-07	107585	deiodinase	iodothyronine type III
Ptx3	38.3389	4.43083	0.673834	6.57556	4.8471e-11	2.33013e-10	19288	pentraxin related gene
Syt8	1081.81	4.42593	0.352876	12.5424	4.3727e-36	2.99452e-34	55925	synaptotagmin VIII
Arg1	89.1404	4.42234	0.627735	7.04492	1.85563e-12	1.06016e-11	11846	arginase	liver
Gm4763	35.8026	4.41314	1.2591	3.50498	0.000456634	0.000863295	210155	predicted gene 4763
Tgm5	53.3687	4.3885	0.506432	8.66551	4.49497e-18	5.18053e-17	74176	transglutaminase 5
Abca1	9855.5	4.33938	0.582738	7.44653	9.58279e-14	6.45303e-13	11303	ATP-binding cassette	sub-family A (ABC1)	member 1
Ces2f	335.538	4.33567	0.560494	7.73545	1.0304e-14	7.86779e-14	71903	carboxylesterase 2F
Sptssb	341.221	4.28206	0.724988	5.90638	3.49702e-09	1.32488e-08	66183	serine palmitoyltransferase	small subunit B
Ido1	1874.8	4.26736	0.837428	5.0958	3.47279e-07	1.01048e-06	15930	indoleamine 2	3-dioxygenase 1
Prss27	113.338	4.26477	0.350137	12.1803	3.95782e-34	2.29105e-32	213171	protease	serine 27
Krt13	160.117	4.18525	0.926212	4.51868	6.22272e-06	1.52243e-05	16663	keratin 13
Slurp1	199.905	4.18054	0.655346	6.37915	1.78079e-10	7.9457e-10	57277	secreted Ly6/Plaur domain containing 1
Trpv6	485.722	4.10137	0.482957	8.49222	2.02727e-17	2.17928e-16	64177	transient receptor potential cation channel	subfamily V	member 6
Atg9b	179.859	4.09056	0.35904	11.3931	4.52845e-30	1.83289e-28	213948	autophagy related 9B
Cxcr2	27.4973	4.08066	0.932096	4.37795	1.19803e-05	2.82606e-05	12765	chemokine (C-X-C motif) receptor 2
Cwh43	1458.69	4.04321	0.339388	11.9132	1.00991e-32	5.14683e-31	231293	cell wall biogenesis 43 C-terminal homolog
Mir7678	535.272	4.03754	0.265039	15.2338	2.11115e-52	4.98232e-50	102465780	microRNA 7678
Slpi	3364.61	4.03631	0.277014	14.5708	4.30809e-48	7.96218e-46	20568	secretory leukocyte peptidase inhibitor
Dhrs9	1262.32	4.03593	0.329532	12.2475	1.73303e-34	1.04254e-32	241452	dehydrogenase/reductase (SDR family) member 9
Sprr1a	951.623	4.0313	0.460681	8.75075	2.1193e-18	2.55603e-17	20753	small proline-rich protein 1A
Grhl3	394.232	3.9737	0.275779	14.409	4.54179e-47	7.91717e-45	230824	grainyhead like transcription factor 3
Cers3	97.7394	3.96817	0.59114	6.71274	1.90999e-11	9.65696e-11	545975	ceramide synthase 3
Atf7ip2	179.202	3.95834	0.488979	8.09511	5.72117e-16	5.1504e-15	75329	activating transcription factor 7 interacting protein 2
Krt23	1171.56	3.95691	0.4962	7.97443	1.5309e-15	1.29674e-14	94179	keratin 23
Akr1c18	54.2216	3.95665	0.538964	7.34121	2.11675e-13	1.36089e-12	105349	aldo-keto reductase family 1	member C18
Tnfrsf8	253.7	3.94876	0.348161	11.3417	8.15009e-30	3.21394e-28	21941	tumor necrosis factor receptor superfamily	member 8
Clec4d	47.2536	3.94161	0.728992	5.40694	6.41114e-08	2.07415e-07	17474	C-type lectin domain family 4	member d
Trem1	27.4162	3.92803	0.940928	4.17464	2.98464e-05	6.6489e-05	58217	triggering receptor expressed on myeloid cells 1
Saa4	34.0769	3.89912	0.807065	4.83124	1.35687e-06	3.64015e-06	20211	serum amyloid A 4
Slc25a31	26.1813	3.87663	0.744017	5.2104	1.8843e-07	5.71473e-07	73333	solute carrier family 25 (mitochondrial carrier; adenine nucleotide translocator)	member 31
Arhgap36	23.4388	3.79427	0.504649	7.51862	5.53579e-14	3.8582e-13	75404	Rho GTPase activating protein 36
Wfdc12	26.3163	3.75444	0.752901	4.98663	6.14413e-07	1.73287e-06	192200	WAP four-disulfide core domain 12
Isx	478.871	3.74013	0.399007	9.37359	7.01048e-21	1.12608e-19	71597	intestine specific homeobox
Pla2g2a	1621.99	3.71913	0.304666	12.2072	2.84366e-34	1.67907e-32	18780	phospholipase A2	group IIA (platelets	synovial fluid)
Irg1	162.596	3.68149	0.943843	3.90053	9.59828e-05	0.000199266	NA	NA
Epgn	24.1859	3.66389	0.848586	4.31764	1.57707e-05	3.65884e-05	71920	epithelial mitogen
Cyr61	3986.84	3.64942	0.654715	5.57406	2.48872e-08	8.48943e-08	16007	cysteine rich protein 61
Trim15	2050.92	3.63339	0.319465	11.3734	5.67455e-30	2.27278e-28	69097	tripartite motif-containing 15
Hmox1	725.667	3.56796	0.188647	18.9134	8.84348e-80	7.97994e-77	15368	heme oxygenase 1
Lcn2	318.994	3.56712	0.566824	6.29316	3.11065e-10	1.34377e-09	16819	lipocalin 2
H60c	111.69	3.55747	0.367899	9.66968	4.05642e-22	7.47902e-21	670558	histocompatibility 60c
Gm3776	84.4091	3.47871	0.400732	8.68089	3.92668e-18	4.5702e-17	100042295	predicted gene 3776
Gm4841	185.417	3.44548	1.04307	3.30321	0.000955854	0.00172402	225594	predicted gene 4841
Spp1	91.8888	3.43999	0.515386	6.67459	2.4792e-11	1.23477e-10	20750	secreted phosphoprotein 1
Vill	805.758	3.40346	0.207364	16.413	1.54459e-60	6.58166e-58	22351	villin-like
Rnf183	95.3326	3.39937	0.324904	10.4627	1.28174e-25	3.32127e-24	76072	ring finger protein 183
Cyp4f39	73.7052	3.37333	0.489839	6.88662	5.71345e-12	3.07956e-11	320997	cytochrome P450	family 4	subfamily f	polypeptide 39
Timp1	240.184	3.35954	0.406068	8.27334	1.30253e-16	1.27935e-15	21857	tissue inhibitor of metalloproteinase 1
Ly6c1	5069.18	3.3571	0.213106	15.7532	6.53264e-56	1.92713e-53	17067	lymphocyte antigen 6 complex	locus C1
Aldh1a3	1061.53	3.34606	0.303222	11.035	2.59031e-28	8.84973e-27	56847	aldehyde dehydrogenase family 1	subfamily A3
Neto2	434.839	3.32446	0.319916	10.3917	2.70598e-25	6.79374e-24	74513	neuropilin (NRP) and tolloid (TLL)-like 2
Tnni2	108.607	3.29505	0.409836	8.03993	8.98897e-16	7.86151e-15	21953	troponin I	skeletal	fast 2
1700024P16Rik	140.12	3.29486	0.284759	11.5707	5.80167e-31	2.50697e-29	NA	NA
Megf11	28.8445	3.28991	0.533866	6.16243	7.1638e-10	2.96606e-09	214058	multiple EGF-like-domains 11
Gsta1	307.784	3.28098	0.253409	12.9474	2.43139e-38	1.98391e-36	14857	glutathione S-transferase	alpha 1 (Ya)
4732456N10Rik	41.8576	3.24482	0.964498	3.36425	0.000767512	0.00140229	NA	NA
Slc25a37	6975.37	3.23678	0.37528	8.62496	6.41143e-18	7.2264e-17	67712	solute carrier family 25	member 37
Olr1	13.7234	3.18949	0.749832	4.2536	2.10359e-05	4.78911e-05	108078	oxidized low density lipoprotein (lectin-like) receptor 1
Uck2	2960.06	3.1849	0.381073	8.35773	6.39363e-17	6.49095e-16	80914	uridine-cytidine kinase 2
Krt84	121.536	3.18163	0.417726	7.61655	2.60552e-14	1.89067e-13	16680	keratin 84
Tnfrsf23	250.767	3.13124	0.33154	9.44454	3.56983e-21	5.87566e-20	79201	tumor necrosis factor receptor superfamily	member 23
Slc16a3	1246.53	3.12669	0.318275	9.82389	8.88474e-23	1.77927e-21	80879	solute carrier family 16 (monocarboxylic acid transporters)	member 3
Vsig1	1877.03	3.10121	0.178561	17.3677	1.44809e-67	8.88547e-65	78789	V-set and immunoglobulin domain containing 1
Scd4	199.252	3.0988	1.09171	2.83849	0.00453275	0.00738999	329065	stearoyl-coenzyme A desaturase 4
Myl7	86.3192	3.08148	0.520119	5.92457	3.13114e-09	1.19423e-08	17898	myosin	light polypeptide 7	regulatory
Pcsk9	3343.55	3.071	0.270127	11.3687	5.98502e-30	2.3785e-28	100102	proprotein convertase subtilisin/kexin type 9
Cebpb	1214.53	3.02915	0.286035	10.5901	3.31186e-26	9.07212e-25	12608	CCAAT/enhancer binding protein (C/EBP)	beta
Ddah1	4208.32	3.00095	0.183975	16.3117	8.14883e-60	3.12507e-57	69219	dimethylarginine dimethylaminohydrolase 1
Il1b	253.043	2.98987	0.90838	3.29143	0.000996799	0.0017926	16176	interleukin 1 beta
Slc4a11	167.504	2.97899	0.333285	8.93827	3.95298e-19	5.27752e-18	269356	solute carrier family 4	sodium bicarbonate transporter-like	member 11
Krt14	144.989	2.96458	0.527914	5.61566	1.95816e-08	6.77602e-08	16664	keratin 14
Tmem181c-ps	1393.87	2.95627	0.329605	8.96914	2.98828e-19	4.02813e-18	100040525	transmembrane protein 181C	pseudogene
Gsta2	27.4432	2.91363	0.486437	5.98974	2.10173e-09	8.18289e-09	14858	glutathione S-transferase	alpha 2 (Yc2)
Socs3	2831.13	2.91017	0.176594	16.4795	5.15273e-61	2.47009e-58	12702	suppressor of cytokine signaling 3
Ly6d	1468.52	2.90923	0.286631	10.1497	3.32238e-24	7.61813e-23	17068	lymphocyte antigen 6 complex	locus D
Stc2	858.469	2.90643	0.325405	8.93171	4.19471e-19	5.58083e-18	20856	stanniocalcin 2
Hesx1	26.6078	2.90401	0.430846	6.74025	1.58115e-11	8.0661e-11	15209	homeobox gene expressed in ES cells
Capg	5138.17	2.90026	0.114073	25.4245	1.35027e-142	2.07132e-138	12332	capping protein (actin filament)	gelsolin-like
Gcnt4	350.179	2.89649	0.191208	15.1484	7.76884e-52	1.77872e-49	218476	glucosaminyl (N-acetyl) transferase 4	core 2 (beta-1	6-N-acetylglucosaminyltransferase)
Krtap3-1	35.0049	2.89458	0.652691	4.43484	9.21389e-06	2.20604e-05	69473	keratin associated protein 3-1
Hdc	66.0817	2.88313	0.741935	3.88596	0.000101927	0.000211034	15186	histidine decarboxylase
F10	20.1428	2.87747	0.66093	4.35368	1.33873e-05	3.13433e-05	14058	coagulation factor X
Ereg	438.77	2.86104	0.306702	9.32842	1.07464e-20	1.68904e-19	13874	epiregulin
Phlda2	229.577	2.85859	0.217269	13.1569	1.55308e-39	1.40972e-37	22113	pleckstrin homology like domain	family A	member 2
Cxcl1	173.529	2.85798	0.444266	6.43303	1.25085e-10	5.71415e-10	14825	chemokine (C-X-C motif) ligand 1
Plaur	665.565	2.85761	0.352086	8.11622	4.80939e-16	4.36544e-15	18793	plasminogen activator	urokinase receptor
Krt36	147.502	2.85749	0.450951	6.33659	2.34909e-10	1.02957e-09	16673	keratin 36
Dnah17	48.436	2.84305	0.373627	7.60934	2.75505e-14	1.99446e-13	69926	dynein	axonemal	heavy chain 17
Wfdc18	589.638	2.83212	0.205241	13.799	2.58397e-43	3.22261e-41	14038	WAP four-disulfide core domain 18
Dusp9	46.2687	2.81478	0.41638	6.76011	1.37883e-11	7.09297e-11	75590	dual specificity phosphatase 9
Zfp428	296.647	2.80497	0.367965	7.62292	2.48004e-14	1.80303e-13	232969	zinc finger protein 428
Lpcat4	1416.38	2.79917	0.205154	13.6442	2.18539e-42	2.50178e-40	99010	lysophosphatidylcholine acyltransferase 4
Samd5	96.8423	2.78233	0.460006	6.04847	1.46227e-09	5.81119e-09	320825	sterile alpha motif domain containing 5
S100a14	12448.5	2.77666	0.123971	22.3976	4.15227e-111	1.27392e-107	66166	S100 calcium binding protein A14
Duoxa2	4801.28	2.77084	0.298269	9.28971	1.54709e-20	2.39963e-19	66811	dual oxidase maturation factor 2
Emp1	7788.58	2.75751	0.287716	9.58415	9.32243e-22	1.64944e-20	13730	epithelial membrane protein 1
Tnfaip3	8635.85	2.73372	0.226068	12.0925	1.15725e-33	6.40874e-32	21929	tumor necrosis factor	alpha-induced protein 3
Ccl7	147.464	2.71923	0.467999	5.81033	6.23489e-09	2.2925e-08	20306	chemokine (C-C motif) ligand 7
Tgtp1	974.479	2.70237	0.768277	3.51745	0.000435719	0.000825993	21822	T cell specific GTPase 1
Gm4827	16.7964	2.69953	0.515553	5.23618	1.63934e-07	5.01644e-07	224180	predicted gene 4827
LOC100038947	20.6181	2.6893	0.617892	4.35237	1.34671e-05	3.15157e-05	100038947	signal-regulatory protein beta 1-like
Col6a5	246.756	2.67405	0.377536	7.08291	1.41161e-12	8.19613e-12	665033	collagen	type VI	alpha 5
Ly6a	32783.2	2.63318	0.17976	14.6483	1.38133e-48	2.68223e-46	110454	lymphocyte antigen 6 complex	locus A
Il1a	32.8658	2.60483	0.940105	2.77078	0.00559215	0.00898729	16175	interleukin 1 alpha
Anxa8	9353.87	2.60258	0.248187	10.4864	9.97963e-26	2.60797e-24	11752	annexin A8
Ankdd1b	325.323	2.58707	0.28251	9.15745	5.31377e-20	7.74105e-19	271144	ankyrin repeat and death domain containing 1B
Grin1os	258.73	2.57985	0.205264	12.5684	3.14865e-36	2.17569e-34	320354	glutamate receptor	ionotropic	NMDA1 (zeta 1)	opposite strand
Lrp8	744.515	2.56063	0.187388	13.6648	1.64681e-42	1.89941e-40	16975	low density lipoprotein receptor-related protein 8	apolipoprotein e receptor
4930447M23Rik	13.5801	2.55265	0.70318	3.63015	0.000283254	0.000550153	108871	RIKEN cDNA 4930447M23 gene
Bcl2l15	35.5454	2.55206	0.572913	4.45453	8.40779e-06	2.02188e-05	229672	BCLl2-like 15
Foxn1	135.131	2.53137	0.344404	7.35	1.98201e-13	1.27802e-12	15218	forkhead box N1
Gm14137	305.111	2.5155	0.359291	7.0013	2.53593e-12	1.426e-11	623781	predicted gene 14137
Mgat4c	7862.41	2.508	0.39645	6.32613	2.5138e-10	1.09644e-09	67569	MGAT4 family	member C
Marcksl1	2560.15	2.50752	0.232686	10.7764	4.44782e-27	1.31972e-25	17357	MARCKS-like 1
P4ha1	3192.81	2.507	0.305097	8.21706	2.08547e-16	1.99571e-15	18451	procollagen-proline	2-oxoglutarate 4-dioxygenase (proline 4-hydroxylase)	alpha 1 polypeptide
Chil1	52.2152	2.49694	0.492624	5.06865	4.00637e-07	1.15435e-06	12654	chitinase-like 1
Gstm5	2710.08	2.48779	0.328315	7.57746	3.52398e-14	2.50849e-13	14866	glutathione S-transferase	mu 5
Nt5c1a	241.891	2.4764	0.349245	7.09073	1.33405e-12	7.76633e-12	230718	5'-nucleotidase	cytosolic IA
Apol10a	2238.72	2.47378	0.672996	3.67577	0.000237133	0.000466003	245282	apolipoprotein L 10A
Eya2	81.8306	2.45299	0.411374	5.96292	2.47775e-09	9.57399e-09	14049	EYA transcriptional coactivator and phosphatase 2
Plek2	2713	2.43589	0.119612	20.3649	3.42432e-92	4.37742e-89	27260	pleckstrin 2
0610040F04Rik	25.0365	2.43548	0.412459	5.90478	3.53107e-09	1.33745e-08	75394	RIKEN cDNA 0610040F04 gene
Gclc	6256.12	2.41967	0.275485	8.78332	1.58721e-18	1.95407e-17	14629	glutamate-cysteine ligase	catalytic subunit
Krtap13	30.8216	2.41834	0.787663	3.07027	0.00213864	0.00366596	16699	keratin associated protein 13
Ripk3	2913.25	2.41378	0.114411	21.0976	8.37509e-99	1.60592e-95	56532	receptor-interacting serine-threonine kinase 3
Dio3os	64.7777	2.40816	0.514343	4.682	2.8409e-06	7.27779e-06	353504	deiodinase	iodothyronine type III	opposite strand
Fpr2	26.8437	2.3925	0.786131	3.04338	0.00233934	0.00398153	14289	formyl peptide receptor 2
S100a11	10864.2	2.38645	0.148566	16.0633	4.61626e-58	1.57363e-55	20195	S100 calcium binding protein A11
Anxa2	37917.9	2.38612	0.116957	20.4017	1.61448e-92	2.25147e-89	12306	annexin A2
Sfn	6938.9	2.37926	0.172396	13.8011	2.51042e-43	3.15654e-41	55948	stratifin
Pgap1	1671.71	2.36936	0.222694	10.6395	1.95163e-26	5.47314e-25	241062	post-GPI attachment to proteins 1
Sulf2	2991.8	2.34949	0.167797	14.002	1.51573e-44	2.11375e-42	72043	sulfatase 2
E130008D07Rik	51.8957	2.31629	0.350013	6.61773	3.64756e-11	1.77687e-10	545207	RIKEN cDNA E130008D07 gene
Ptk6	1337.55	2.30847	0.193084	11.9558	6.05494e-33	3.12737e-31	20459	PTK6 protein tyrosine kinase 6
Fosl1	78.8553	2.29827	0.41919	5.48264	4.19016e-08	1.39158e-07	14283	fos-like antigen 1
Cd177	17774.2	2.29408	0.183061	12.5317	5.00595e-36	3.36804e-34	68891	CD177 antigen
Cemip	208.889	2.23333	0.491808	4.54106	5.59717e-06	1.3784e-05	80982	cell migration inducing protein	hyaluronan binding
Slc10a2	192.149	2.23323	0.513435	4.34958	1.36401e-05	3.18962e-05	20494	solute carrier family 10	member 2
Spen	8061.74	2.22633	0.31609	7.04333	1.87696e-12	1.07195e-11	56381	spen family transcription repressor
Pde11a	31.3528	2.22607	0.436363	5.10141	3.37126e-07	9.84301e-07	241489	phosphodiesterase 11A
Gda	6239.02	2.21833	0.255234	8.69134	3.58175e-18	4.191e-17	14544	guanine deaminase
Acox2	32.8903	2.21103	0.420349	5.25998	1.44069e-07	4.43957e-07	93732	acyl-Coenzyme A oxidase 2	branched chain
2310034C09Rik	27.6254	2.2101	1.00075	2.20844	0.0272134	0.0390837	117172	RIKEN cDNA 2310034C09 gene
Serpina3m	20.5028	2.19809	0.681103	3.22724	0.00124989	0.00221568	20717	serine (or cysteine) peptidase inhibitor	clade A	member 3M
Slc3a1	208.818	2.18912	0.456881	4.79144	1.65586e-06	4.39159e-06	20532	solute carrier family 3	member 1
Gm12250	683.061	2.1864	0.607468	3.5992	0.000319202	0.000615842	631323	predicted gene 12250
Zc3h12a	3569.38	2.16999	0.156854	13.8345	1.57785e-43	2.0512e-41	230738	zinc finger CCCH type containing 12A
Iigp1	2957.14	2.1628	0.72206	2.99532	0.00274153	0.00461941	60440	interferon inducible GTPase 1
Alas1	7653.45	2.16146	0.172447	12.5341	4.86124e-36	3.28508e-34	11655	aminolevulinic acid synthase 1
Alox12	49.6605	2.15888	0.528398	4.0857	4.39433e-05	9.59012e-05	11684	arachidonate 12-lipoxygenase
Muc1	1208.43	2.14547	0.271004	7.91672	2.4386e-15	2.01119e-14	17829	mucin 1	transmembrane
Rdh10	1575.57	2.13875	0.187146	11.4283	3.02054e-30	1.2356e-28	98711	retinol dehydrogenase 10 (all-trans)
Tnfrsf12a	617.108	2.13477	0.356921	5.98108	2.21665e-09	8.60191e-09	27279	tumor necrosis factor receptor superfamily	member 12a
Steap4	1885.33	2.13396	0.3218	6.63133	3.32683e-11	1.62994e-10	117167	STEAP family member 4
Taf4b	562.903	2.13279	0.143831	14.8284	9.59724e-50	2.04475e-47	72504	TATA-box binding protein associated factor 4b
Galnt3	3251.63	2.12945	0.166152	12.8163	1.32893e-37	1.01929e-35	14425	polypeptide N-acetylgalactosaminyltransferase 3
Syt12	117.119	2.12545	0.324587	6.54816	5.82493e-11	2.7793e-10	171180	synaptotagmin XII
Prg4	37.666	2.12077	0.589371	3.59835	0.000320236	0.000617682	96875	proteoglycan 4 (megakaryocyte stimulating factor	articular superficial zone protein)
Adm	441.273	2.12041	0.367265	5.77352	7.76338e-09	2.81671e-08	11535	adrenomedullin
Arc	143.691	2.11778	0.299934	7.06083	1.65514e-12	9.52714e-12	11838	activity regulated cytoskeletal-associated protein
S100a16	14187.1	2.11341	0.0896979	23.5614	9.59641e-123	4.90696e-119	67860	S100 calcium binding protein A16
Dmbt1	256020	2.1118	0.22662	9.3187	1.17776e-20	1.84168e-19	12945	deleted in malignant brain tumors 1
Il11	40.7927	2.10408	0.519349	4.05139	5.09144e-05	0.000110145	16156	interleukin 11
Socs1	829.806	2.10103	0.361304	5.81513	6.05881e-09	2.22936e-08	12703	suppressor of cytokine signaling 1
Ttc39aos1	1563.32	2.10055	0.10342	20.311	1.02849e-91	1.12693e-88	102635290	Ttc39a opposite strand RNA 1
Tead4	233.824	2.09031	0.228403	9.15186	5.59635e-20	8.10652e-19	21679	TEA domain family member 4
Ccne1	342.79	2.08274	0.196985	10.5731	3.97327e-26	1.07685e-24	12447	cyclin E1
Padi4	18.9017	2.07357	0.588588	3.52296	0.000426749	0.000809789	18602	peptidyl arginine deiminase	type IV
Gpx2	34726.1	2.07216	0.126108	16.4317	1.13498e-60	5.24185e-58	14776	glutathione peroxidase 2
Etnppl	127.228	2.07208	0.261428	7.92599	2.26344e-15	1.87378e-14	71760	ethanolamine phosphate phospholyase
Cldn4	1529.24	2.06412	0.491722	4.19773	2.69603e-05	6.03665e-05	12740	claudin 4
Tnfrsf1b	3441.58	2.04281	0.181277	11.2689	1.86791e-29	7.12778e-28	21938	tumor necrosis factor receptor superfamily	member 1b
Neurl3	10493.8	2.03852	0.258013	7.90082	2.77085e-15	2.27056e-14	214854	neuralized E3 ubiquitin protein ligase 3
Ier3	754.092	2.03597	0.241935	8.41534	3.91749e-17	4.07419e-16	15937	immediate early response 3
Dkkl1	37.3399	2.03535	0.31374	6.48739	8.73386e-11	4.08468e-10	50722	dickkopf-like 1
Tnfsf9	87.6314	2.02085	0.317808	6.35872	2.03444e-10	8.99636e-10	21950	tumor necrosis factor (ligand) superfamily	member 9
Tigd4	42.8788	2.0174	0.277193	7.27795	3.3894e-13	2.12565e-12	403175	tigger transposable element derived 4
Snord47	62.1177	2.01573	0.411304	4.90083	9.54306e-07	2.61739e-06	100217446	small nucleolar RNA	C/D box 47
Plcd3	427.329	2.01424	0.256209	7.86172	3.78908e-15	3.0624e-14	72469	phospholipase C	delta 3
Hif1a	8943.11	2.00944	0.151624	13.2528	4.34828e-40	4.19514e-38	15251	hypoxia inducible factor 1	alpha subunit
Slc28a3	1514.07	2.00571	0.163022	12.3033	8.69725e-35	5.33663e-33	114304	solute carrier family 28 (sodium-coupled nucleoside transporter)	member 3
Psat1	1025.57	2.00375	0.149867	13.3702	9.03191e-41	9.36145e-39	107272	phosphoserine aminotransferase 1
Chrdl2	208.819	2.00057	0.39992	5.00241	5.66182e-07	1.60214e-06	69121	chordin-like 2
Art2a-ps	79.163	1.99739	0.641051	3.11581	0.00183441	0.00317318	11871	ADP-ribosyltransferase 2a	pseudogene
Gyk	5346.19	1.99599	0.221165	9.0249	1.79854e-19	2.48331e-18	NA	NA
Adgrf1	1333.45	1.99493	0.33099	6.02715	1.66877e-09	6.57394e-09	77596	adhesion G protein-coupled receptor F1
Cldn10	39.8794	1.98548	0.339266	5.85227	4.84922e-09	1.80595e-08	58187	claudin 10
Rac3	367.04	1.9849	0.154248	12.8683	6.79166e-38	5.37031e-36	170758	Rac family small GTPase 3
Anxa1	11924.6	1.97785	0.132191	14.962	1.29965e-50	2.88937e-48	16952	annexin A1
3930402G23Rik	207.204	1.97088	0.265106	7.4343	1.05123e-13	7.04801e-13	665306	RIKEN cDNA 3930402G23 gene
Krt7	6873.92	1.9636	0.186036	10.5549	4.81899e-26	1.2969e-24	110310	keratin 7
Lbp	886.279	1.95868	0.331382	5.91066	3.4074e-09	1.29284e-08	16803	lipopolysaccharide binding protein
Krt80	76.436	1.9556	0.378578	5.16565	2.39606e-07	7.15784e-07	74127	keratin 80
Bhlha15	268.324	1.95448	0.428415	4.56212	5.06394e-06	1.25454e-05	17341	basic helix-loop-helix family	member a15
Snord72	15.8182	1.95447	0.610597	3.20091	0.00136995	0.00241496	100302529	small nucleolar RNA	C/D box 72
Cfap69	154.71	1.95437	0.428341	4.56265	5.0513e-06	1.25161e-05	207686	cilia and flagella associated protein 69
BC021614	482.653	1.95378	0.20065	9.73725	2.09128e-22	3.98512e-21	NA	NA
Trim40	3146.13	1.95191	0.285715	6.83166	8.39357e-12	4.43838e-11	195359	tripartite motif-containing 40
E2f2	2370.11	1.94517	0.194908	9.97993	1.86607e-23	3.94292e-22	242705	E2F transcription factor 2
Adm2	14.8805	1.93895	0.589188	3.29088	0.000998729	0.00179586	223780	adrenomedullin 2
Creb3l3	160.254	1.93816	0.455239	4.25745	2.06771e-05	4.71092e-05	208677	cAMP responsive element binding protein 3-like 3
Bdkrb1	32.2245	1.9323	0.661755	2.91996	0.00350076	0.00580434	12061	bradykinin receptor	beta 1
Lrrc26	1343.35	1.91957	0.124113	15.4663	5.85838e-54	1.63396e-51	227618	leucine rich repeat containing 26
Ccne2	258.948	1.91563	0.216921	8.83101	1.03738e-18	1.30545e-17	12448	cyclin E2
Slc5a9	1869.3	1.9123	0.17577	10.8795	1.44277e-27	4.53525e-26	230612	solute carrier family 5 (sodium/glucose cotransporter)	member 9
Ifi27l2a	1442.36	1.89967	0.257765	7.3698	1.70886e-13	1.11406e-12	76933	interferon	alpha-inducible protein 27 like 2A
Fdps	6681.29	1.89771	0.119357	15.8995	6.38506e-57	1.99892e-54	110196	farnesyl diphosphate synthetase
Areg	1083.09	1.89674	0.251263	7.54882	4.39215e-14	3.09264e-13	11839	amphiregulin
F3	2023.88	1.89414	0.310263	6.10495	1.02834e-09	4.1655e-09	14066	coagulation factor III
Lamc2	4487.79	1.89358	0.207316	9.13377	6.61559e-20	9.51999e-19	16782	laminin	gamma 2
Cfh	1942.95	1.89298	0.5858	3.23144	0.00123167	0.00218426	12628	complement component factor h
Pmepa1	2415.36	1.89208	0.174915	10.8171	2.85569e-27	8.60635e-26	65112	prostate transmembrane protein	androgen induced 1
Ncmap	48.4092	1.89109	0.355001	5.32699	9.98536e-08	3.14335e-07	230822	noncompact myelin associated protein
Lox	373.391	1.89013	0.292247	6.46759	9.95773e-11	4.60789e-10	16948	lysyl oxidase
Gapdh	957.424	1.87194	0.168135	11.1336	8.61096e-29	3.08626e-27	14433	glyceraldehyde-3-phosphate dehydrogenase
Gm19557	18.1826	1.87116	0.427683	4.37511	1.21373e-05	2.85913e-05	100503104	predicted gene	19557
Syne4	150.257	1.86933	0.198932	9.3968	5.62464e-21	9.11108e-20	233066	spectrin repeat containing	nuclear envelope family member 4
Rab32	1587.03	1.85748	0.0866798	21.4293	7.1292e-102	1.8227e-98	67844	RAB32	member RAS oncogene family
Tac1	3011.71	1.84992	0.311688	5.93517	2.93532e-09	1.12345e-08	21333	tachykinin 1
Mmp28	505.072	1.84943	0.218609	8.46002	2.67342e-17	2.83025e-16	118453	matrix metallopeptidase 28 (epilysin)
Csta1	245.197	1.84384	0.375863	4.90562	9.31342e-07	2.56036e-06	209294	cystatin A1
Mmp19	570.073	1.83622	0.199621	9.19855	3.62806e-20	5.37206e-19	58223	matrix metallopeptidase 19
Cyp51	7542.24	1.83543	0.178235	10.2978	7.20766e-25	1.74669e-23	13121	cytochrome P450	family 51
Nox1	4319.35	1.83529	0.1339	13.7064	9.29367e-43	1.09665e-40	237038	NADPH oxidase 1
Asns	1759.38	1.82254	0.173248	10.5198	7.00191e-26	1.85829e-24	27053	asparagine synthetase
Ang4	737.708	1.82152	0.618876	2.94327	0.00324761	0.00541533	219033	angiogenin	ribonuclease A family	member 4
Mocos	501.994	1.82063	0.226333	8.04401	8.69444e-16	7.63002e-15	68591	molybdenum cofactor sulfurase
Acsbg1	90.1572	1.81806	0.469537	3.87203	0.000107931	0.000222745	94180	acyl-CoA synthetase bubblegum family member 1
Aqp4	24562.3	1.81552	0.245399	7.39823	1.38016e-13	9.10609e-13	11829	aquaporin 4
Idi1	1248.88	1.81146	0.276973	6.5402	6.14364e-11	2.92318e-10	319554	isopentenyl-diphosphate delta isomerase
Gm15987	107.153	1.81111	0.311814	5.80832	6.31045e-09	2.31695e-08	100504591	predicted gene 15987
Slc17a8	26.5965	1.81	0.344907	5.24779	1.53938e-07	4.72564e-07	216227	solute carrier family 17 (sodium-dependent inorganic phosphate cotransporter)	member 8
1810008I18Rik	91.633	1.80586	0.233631	7.72953	1.07945e-14	8.21366e-14	100503969	RIKEN cDNA 1810008I18 gene
Lif	387.073	1.80269	0.170354	10.582	3.61215e-26	9.87707e-25	16878	leukemia inhibitory factor
2810408I11Rik	80.8499	1.79863	0.250772	7.1724	7.36947e-13	4.4263e-12	69941	RIKEN cDNA 2810408I11 gene
Kcnk6	2017.58	1.79154	0.186019	9.63095	5.91774e-22	1.0705e-20	52150	potassium inwardly-rectifying channel	subfamily K	member 6
Nccrp1	512.101	1.78951	0.315519	5.67164	1.41437e-08	4.97966e-08	233038	non-specific cytotoxic cell receptor protein 1 homolog (zebrafish)
Hmgcs1	15033.4	1.7859	0.19431	9.19096	3.89368e-20	5.75425e-19	208715	3-hydroxy-3-methylglutaryl-Coenzyme A synthase 1
Mir6910	16.488	1.78285	0.445986	3.99754	6.40039e-05	0.000136592	102465549	microRNA 6910
Rrm2	1634.82	1.78113	0.204256	8.72009	2.77984e-18	3.30308e-17	20135	ribonucleotide reductase M2
Krt19	123379	1.77466	0.130521	13.5967	4.18842e-42	4.72429e-40	16669	keratin 19
Slc7a11	373.849	1.77317	0.236308	7.50364	6.20692e-14	4.29667e-13	26570	solute carrier family 7 (cationic amino acid transporter	y+ system)	member 11
Tnip3	2684.3	1.77229	0.160978	11.0095	3.43909e-28	1.15946e-26	414084	TNFAIP3 interacting protein 3
Gm14288	16.2582	1.76696	0.794734	2.22334	0.0261929	0.0377346	13999	predicted gene 14288
Ccl2	66.0341	1.76434	0.50575	3.48856	0.000485627	0.000913715	20296	chemokine (C-C motif) ligand 2
Ckap4	3904.11	1.76132	0.166891	10.5537	4.88314e-26	1.30957e-24	216197	cytoskeleton-associated protein 4
Pdpn	775.979	1.76121	0.251144	7.01277	2.33652e-12	1.31918e-11	14726	podoplanin
Prdm1	365.974	1.75813	0.288557	6.09283	1.10933e-09	4.47232e-09	12142	PR domain containing 1	with ZNF domain
Gprc5a	9824.63	1.75709	0.181395	9.68655	3.4396e-22	6.39557e-21	232431	G protein-coupled receptor	family C	group 5	member A
Hmgcr	10013.6	1.75455	0.175387	10.0038	1.46594e-23	3.11462e-22	15357	3-hydroxy-3-methylglutaryl-Coenzyme A reductase
Smox	1757.47	1.75226	0.154617	11.3329	9.01219e-30	3.52671e-28	228608	spermine oxidase
Evx1	52.515	1.75132	0.379643	4.61307	3.96767e-06	9.92728e-06	14028	even-skipped homeobox 1
Dsc2	8335.66	1.75016	0.150592	11.6219	3.19116e-31	1.39465e-29	13506	desmocollin 2
Snai3	55.2086	1.74796	0.343324	5.09128	3.55662e-07	1.03331e-06	30927	snail family zinc finger 3
Steap1	391.43	1.7416	0.126344	13.7846	3.15626e-43	3.9046e-41	70358	six transmembrane epithelial antigen of the prostate 1
Car8	392.905	1.74083	0.22148	7.86	3.84134e-15	3.09856e-14	12319	carbonic anhydrase 8
Pak6	251.055	1.73742	0.201119	8.63878	5.68164e-18	6.45602e-17	214230	p21 (RAC1) activated kinase 6
Mogat2	44.9852	1.73267	0.400616	4.32501	1.52525e-05	3.54344e-05	233549	monoacylglycerol O-acyltransferase 2
Notch4	963.784	1.7223	0.18375	9.37306	7.04622e-21	1.12946e-19	18132	notch 4
Fam124a	1730.81	1.71782	0.121536	14.1343	2.33441e-45	3.61715e-43	629059	family with sequence similarity 124	member A
Pgd	13561.2	1.70981	0.106996	15.9801	1.75737e-57	5.61627e-55	110208	phosphogluconate dehydrogenase
Chac1	76.1837	1.70682	0.351271	4.859	1.17983e-06	3.19424e-06	69065	ChaC	cation transport regulator 1
Efnb1	6107.28	1.70667	0.186729	9.1398	6.25683e-20	9.02914e-19	13641	ephrin B1
Cma1	259.486	1.70149	0.400291	4.25063	2.13175e-05	4.8489e-05	17228	chymase 1	mast cell
Pfkfb3	1582.26	1.69923	0.329848	5.15155	2.58345e-07	7.68174e-07	170768	6-phosphofructo-2-kinase/fructose-2	6-biphosphatase 3
Dcdc2a	15.6266	1.6911	0.574157	2.94535	0.00322586	0.00538111	195208	doublecortin domain containing 2a
Lpo	743.766	1.68684	0.223898	7.53396	4.9224e-14	3.45266e-13	76113	lactoperoxidase
Hcar2	68.8525	1.68392	0.533671	3.15534	0.00160309	0.00279925	80885	hydroxycarboxylic acid receptor 2
Gmppb	2079.33	1.68119	0.164575	10.2154	1.69259e-24	3.97615e-23	331026	GDP-mannose pyrophosphorylase B
Glt28d2	345.834	1.676	0.206678	8.10921	5.095e-16	4.61105e-15	320302	glycosyltransferase 28 domain containing 2
Cck	42.6365	1.67593	0.426391	3.93051	8.47656e-05	0.000177468	12424	cholecystokinin
Tgm2	8115.43	1.67525	0.226498	7.3963	1.40028e-13	9.2309e-13	21817	transglutaminase 2	C polypeptide
Lgals2	167.731	1.67447	0.244893	6.83757	8.05459e-12	4.26796e-11	107753	lectin	galactose-binding	soluble 2
Proc	36.2784	1.67271	0.29218	5.72491	1.03491e-08	3.69627e-08	19123	protein C
Clcn1	19.8238	1.66931	0.386962	4.31389	1.60404e-05	3.71747e-05	12723	chloride channel	voltage-sensitive 1
Acat2	2227.9	1.66844	0.133246	12.5215	5.69581e-36	3.76611e-34	110460	acetyl-Coenzyme A acetyltransferase 2
Krt8	179244	1.66614	0.12829	12.9873	1.44445e-38	1.19128e-36	16691	keratin 8
Rmrp	45.331	1.65972	0.459611	3.61114	0.000304855	0.000589421	19782	RNA component of mitochondrial RNAase P
Fam57a	633.95	1.65843	0.224857	7.3755	1.63728e-13	1.07058e-12	116972	family with sequence similarity 57	member A
Ankrd22	422.097	1.65789	0.12484	13.2801	3.02071e-40	2.98953e-38	52024	ankyrin repeat domain 22
Ms4a18	20.5246	1.64917	0.621272	2.6545	0.00794249	0.0124923	76002	membrane-spanning 4-domains	subfamily A	member 18
Itgb6	1409.63	1.64865	0.206765	7.97355	1.5418e-15	1.30454e-14	16420	integrin beta 6
Tff3	14507.7	1.64764	0.201969	8.15787	3.4099e-16	3.17017e-15	21786	trefoil factor 3	intestinal
Barx2	188.385	1.64684	0.164647	10.0023	1.48958e-23	3.16047e-22	12023	BarH-like homeobox 2
Thpo	402.695	1.64683	0.158259	10.4059	2.32947e-25	5.90645e-24	21832	thrombopoietin
Ppl	905.753	1.64504	0.201985	8.14437	3.81252e-16	3.5189e-15	19041	periplakin
Tc2n	1340.65	1.64498	0.191241	8.6016	7.86131e-18	8.77036e-17	74413	tandem C2 domains	nuclear
Pde9a	10635.7	1.64347	0.150891	10.8917	1.26193e-27	3.99958e-26	18585	phosphodiesterase 9A
Kbtbd8	253.067	1.64295	0.168613	9.74394	1.95805e-22	3.74987e-21	243574	kelch repeat and BTB (POZ) domain containing 8
Snord49a	24.046	1.64093	0.360783	4.54824	5.40965e-06	1.33415e-05	100217455	small nucleolar RNA	C/D box 49A
Hsf2bp	64.9188	1.6369	0.232862	7.02949	2.07284e-12	1.17768e-11	74377	heat shock transcription factor 2 binding protein
Pgk1	13814	1.63117	0.118597	13.7539	4.82893e-43	5.83274e-41	18655	phosphoglycerate kinase 1
AI506816	133.295	1.62551	0.248351	6.5452	5.94153e-11	2.83141e-10	433855	expressed sequence AI506816
Cxcl11	24.0164	1.62147	0.57413	2.82422	0.00473954	0.00770505	56066	chemokine (C-X-C motif) ligand 11
2810417H13Rik	1527.56	1.62068	0.163554	9.90918	3.79768e-23	7.86186e-22	NA	NA
Prss16	121.954	1.62006	0.362807	4.46534	7.99416e-06	1.92755e-05	54373	protease	serine 16 (thymus)
Baiap2	1198.54	1.6195	0.147253	10.9981	3.90231e-28	1.30417e-26	108100	brain-specific angiogenesis inhibitor 1-associated protein 2
Tuba1c	3419.45	1.61759	0.134386	12.0369	2.27345e-33	1.2194e-31	22146	tubulin	alpha 1C
Nfkbiz	4652.92	1.61113	0.184825	8.71708	2.85472e-18	3.3868e-17	80859	nuclear factor of kappa light polypeptide gene enhancer in B cells inhibitor	zeta
Prom1	5603.66	1.61082	0.22886	7.03845	1.94389e-12	1.10893e-11	19126	prominin 1
Mir5114	1813.92	1.61061	0.309261	5.20793	1.90964e-07	5.78701e-07	100628619	microRNA 5114
Mal2	8358.22	1.60825	0.140322	11.4611	2.06783e-30	8.59636e-29	105853	mal	T cell differentiation protein 2
Alpl	67.0056	1.60523	0.493251	3.25438	0.00113639	0.0020263	11647	alkaline phosphatase	liver/bone/kidney
Gm4951	244.503	1.60378	0.667227	2.40364	0.0162326	0.0242319	240327	predicted gene 4951
Mvd	2855.82	1.6037	0.180143	8.90236	5.46713e-19	7.1133e-18	192156	mevalonate (diphospho) decarboxylase
Ddx39	3408.5	1.60138	0.113508	14.1081	3.38437e-45	5.14023e-43	68278	DEAD (Asp-Glu-Ala-Asp) box polypeptide 39
Ccl9	585.168	1.59431	0.124002	12.8571	7.84972e-38	6.14361e-36	20308	chemokine (C-C motif) ligand 9
AA986860	858.957	1.59342	0.205037	7.77139	7.76279e-15	6.0142e-14	212439	expressed sequence AA986860
Ctps	1606.3	1.59328	0.198327	8.03357	9.46753e-16	8.24558e-15	51797	cytidine 5'-triphosphate synthase
Zbp1	2292.43	1.59292	0.319541	4.98502	6.1955e-07	1.74704e-06	58203	Z-DNA binding protein 1
Gpr39	390.448	1.58642	0.197811	8.01985	1.05877e-15	9.16563e-15	71111	G protein-coupled receptor 39
Cd47	2386.47	1.58425	0.0973471	16.2742	1.50402e-59	5.62725e-57	16423	CD47 antigen (Rh-related antigen	integrin-associated signal transducer)
Ghrl	24.6304	1.58042	0.397563	3.97526	7.03014e-05	0.000149098	58991	ghrelin
Ttc39a	6339.71	1.58022	0.0759551	20.8047	3.92646e-96	6.69243e-93	230603	tetratricopeptide repeat domain 39A
Gsta4	1042.54	1.57794	0.163187	9.66948	4.06446e-22	7.48484e-21	14860	glutathione S-transferase	alpha 4
Mmp10	67.9288	1.57712	0.570374	2.76506	0.0056912	0.00913696	17384	matrix metallopeptidase 10
Snord69	21.3132	1.57326	0.355979	4.41952	9.89209e-06	2.35885e-05	100217431	small nucleolar RNA	C/D box 69
Slc7a5	866.682	1.57263	0.210422	7.47368	7.79803e-14	5.3118e-13	20539	solute carrier family 7 (cationic amino acid transporter	y+ system)	member 5
Fut2	9180.17	1.57015	0.134008	11.7169	1.04448e-31	4.7971e-30	14344	fucosyltransferase 2
Nek6	2795.47	1.56739	0.110337	14.2054	8.47754e-46	1.3689e-43	59126	NIMA (never in mitosis gene a)-related expressed kinase 6
Gpx2-ps1	24.1349	1.56733	0.361664	4.33366	1.46648e-05	3.41465e-05	14777	glutathione peroxidase 2	pseudogene 1
Ccdc109b	283.537	1.5668	0.167156	9.3733	7.03002e-21	1.12804e-19	NA	NA
C2cd4a	191.382	1.56673	0.256646	6.10461	1.03051e-09	4.17319e-09	244911	C2 calcium-dependent domain containing 4A
Phgdh	885.719	1.56306	0.210238	7.43471	1.04796e-13	7.02916e-13	236539	3-phosphoglycerate dehydrogenase
Msmo1	7494.37	1.56303	0.151442	10.321	5.66361e-25	1.38343e-23	66234	methylsterol monoxygenase 1
C2cd4b	232.747	1.56196	0.347175	4.49905	6.82563e-06	1.66041e-05	75697	C2 calcium-dependent domain containing 4B
Serpine1	256.179	1.56177	0.665145	2.34802	0.0188735	0.0278144	18787	serine (or cysteine) peptidase inhibitor	clade E	member 1
Myof	4095.53	1.55543	0.177484	8.76379	1.88793e-18	2.29302e-17	226101	myoferlin
Urah	843.984	1.55411	0.13133	11.8337	2.61483e-32	1.28976e-30	76974	urate (5-hydroxyiso-) hydrolase
Mir7672	20.6594	1.55319	0.421754	3.68269	0.000230784	0.000454284	102465773	microRNA 7672
Flnb	25267	1.55192	0.17505	8.86561	7.60863e-19	9.71018e-18	286940	filamin	beta
Snord83b	35.6405	1.55028	0.303034	5.11586	3.12316e-07	9.16748e-07	100302601	small nucleolar RNA	C/D box 83B
Itga6	13123.3	1.54905	0.0925513	16.7372	7.02058e-63	4.14214e-60	16403	integrin alpha 6
Gsap	471.283	1.5472	0.183485	8.4323	3.38926e-17	3.54889e-16	212167	gamma-secretase activating protein
Slc25a48	38.9733	1.54519	0.351165	4.40018	1.08161e-05	2.57e-05	328258	solute carrier family 25	member 48
Pappa	95.6225	1.54505	0.530855	2.9105	0.00360856	0.00596565	18491	pregnancy-associated plasma protein A
E130012A19Rik	49.1331	1.54458	0.345605	4.46922	7.85042e-06	1.89587e-05	NA	NA
Scd2	66293	1.5419	0.228764	6.74011	1.58266e-11	8.07115e-11	20250	stearoyl-Coenzyme A desaturase 2
Nme1	3399.39	1.53898	0.12093	12.7261	4.23247e-37	3.09172e-35	18102	NME/NM23 nucleoside diphosphate kinase 1
Arid3a	504.033	1.53887	0.184727	8.33048	8.05176e-17	8.10459e-16	13496	AT rich interactive domain 3A (BRIGHT-like)
Sdr9c7	18.075	1.53829	0.435182	3.53482	0.000408057	0.000776625	70061	4short chain dehydrogenase/reductase family 9C	member 7
Lipk	30.7534	1.53631	0.34966	4.39373	1.11424e-05	2.64139e-05	240633	lipase	family member K
Gch1	1639.29	1.53601	0.161479	9.51214	1.86779e-21	3.16246e-20	14528	GTP cyclohydrolase 1
Epha2	1208.01	1.53545	0.306499	5.00965	5.45283e-07	1.54614e-06	13836	Eph receptor A2
Scaf11	6547.32	1.53536	0.196423	7.81659	5.42722e-15	4.27819e-14	72193	SR-related CTD-associated factor 11
Mbnl3	1594.76	1.53423	0.102842	14.9183	2.50496e-50	5.41213e-48	171170	muscleblind like splicing factor 3
Mlkl	1296.19	1.53111	0.165657	9.24264	2.40486e-20	3.63097e-19	74568	mixed lineage kinase domain-like
Snord33	31.2803	1.53008	0.370074	4.13453	3.55677e-05	7.84485e-05	27208	small nucleolar RNA	C/D box 33
Lss	3189.28	1.52925	0.216533	7.06245	1.63598e-12	9.42391e-12	16987	lanosterol synthase
Apln	68.7439	1.52469	0.329076	4.63326	3.59956e-06	9.05794e-06	30878	apelin
AI661453	3473.48	1.52214	0.186063	8.18076	2.82068e-16	2.65945e-15	224833	expressed sequence AI661453
Adora2b	14.73	1.52181	0.491697	3.09501	0.00196807	0.00339064	11541	adenosine A2b receptor
Tgm1	63.8062	1.51926	0.407278	3.73028	0.00019127	0.000381049	21816	transglutaminase 1	K polypeptide
Arntl2	235.674	1.51727	0.139768	10.8557	1.87447e-27	5.78558e-26	272322	aryl hydrocarbon receptor nuclear translocator-like 2
Fdft1	6423.28	1.51291	0.139537	10.8424	2.16677e-27	6.62117e-26	14137	farnesyl diphosphate farnesyl transferase 1
Macc1	435.687	1.51108	0.133341	11.3325	9.05724e-30	3.53532e-28	238455	metastasis associated in colon cancer 1
Cbr2	1360.47	1.51048	0.251051	6.01662	1.78092e-09	6.98703e-09	12409	carbonyl reductase 2
Mir703	311.124	1.50946	0.370751	4.07135	4.67406e-05	0.000101659	735265	microRNA 703
Lrrc59	8846.8	1.50857	0.168617	8.94671	3.66239e-19	4.89809e-18	98238	leucine rich repeat containing 59
Klf10	2796.45	1.50577	0.158594	9.4945	2.21265e-21	3.72581e-20	21847	Kruppel-like factor 10
Mir7649	22.0867	1.50552	0.423156	3.55783	0.000373931	0.000714156	102465757	microRNA 7649
Lgals9	3711.53	1.50537	0.18289	8.23106	1.85569e-16	1.79146e-15	16859	lectin	galactose binding	soluble 9
Car13	832.6	1.4981	0.167888	8.92319	4.53033e-19	6.0117e-18	71934	carbonic anhydrase 13
Ero1l	2691.38	1.49545	0.304302	4.91436	8.9075e-07	2.45581e-06	50527	ERO1-like (S. cerevisiae)
Krt18	18322.8	1.49355	0.117375	12.7246	4.31901e-37	3.12517e-35	16668	keratin 18
Fignl1	527.39	1.4925	0.176788	8.44235	3.11033e-17	3.27471e-16	60530	fidgetin-like 1
Serpinb5	4020.7	1.4922	0.105393	14.1585	1.65537e-45	2.61787e-43	20724	serine (or cysteine) peptidase inhibitor	clade B	member 5
Tfrc	11219.7	1.49148	0.210762	7.07659	1.4774e-12	8.55544e-12	22042	transferrin receptor
Kbtbd6	30.0333	1.49089	0.411468	3.62336	0.000290803	0.000563816	432879	kelch repeat and BTB (POZ) domain containing 6
AI118078	20.4384	1.48911	0.572111	2.60284	0.00924549	0.0144073	NA	NA
D8Ertd82e	1937.39	1.48879	0.147648	10.0834	6.54211e-24	1.43776e-22	NA	NA
Zbtb7c	524.42	1.48818	0.189757	7.84257	4.41403e-15	3.5303e-14	207259	zinc finger and BTB domain containing 7C
Ccdc71l	2788.71	1.48669	0.210083	7.07667	1.47655e-12	8.55374e-12	72123	coiled-coil domain containing 71 like
Sema7a	572.742	1.48466	0.306308	4.84695	1.25373e-06	3.38179e-06	20361	sema domain	immunoglobulin domain (Ig)	and GPI membrane anchor	(semaphorin) 7A
Kcnk1	3087.64	1.48287	0.111776	13.2664	3.62652e-40	3.52094e-38	16525	potassium channel	subfamily K	member 1
Fen1	1099.18	1.48018	0.193317	7.65677	1.90662e-14	1.40478e-13	14156	flap structure specific endonuclease 1
Hsp90aa1	8480.18	1.48008	0.163858	9.03268	1.67521e-19	2.32349e-18	15519	heat shock protein 90	alpha (cytosolic)	class A member 1
Sdcbp2	4824.09	1.47791	0.131045	11.2779	1.6871e-29	6.47002e-28	228765	syndecan binding protein (syntenin) 2
Sh3bgrl2	5177.16	1.4766	0.122959	12.0089	3.19193e-33	1.67686e-31	212531	SH3 domain binding glutamic acid-rich protein like 2
Mlph	5006.58	1.47621	0.144322	10.2286	1.47698e-24	3.48568e-23	171531	melanophilin
Sqle	6052.76	1.47482	0.165846	8.89269	5.96497e-19	7.71523e-18	20775	squalene epoxidase
Snora43	29.847	1.47347	0.294983	4.9951	5.88063e-07	1.66069e-06	100306955	small nucleolar RNA	H/ACA box 43
Gramd2	125.394	1.47331	0.277087	5.31715	1.05408e-07	3.30665e-07	546134	GRAM domain containing 2
Bcl3	2829.07	1.47296	0.152026	9.68889	3.36163e-22	6.25818e-21	12051	B cell leukemia/lymphoma 3
Gad2	170.659	1.47247	0.229381	6.41933	1.36876e-10	6.21024e-10	14417	glutamic acid decarboxylase 2
Tex12	60.3156	1.47165	0.406829	3.61737	0.000297617	0.000576182	66654	testis expressed 12
Aldoart1	15.0989	1.46398	0.598867	2.44458	0.0145021	0.0218208	353204	aldolase 1 A	retrogene 1
Gp1bb	1356.14	1.46358	0.13199	11.0886	1.42558e-28	5.0388e-27	14724	glycoprotein Ib	beta polypeptide
Lrr1	81.3868	1.46315	0.297986	4.91011	9.10231e-07	2.50591e-06	69706	leucine rich repeat protein 1
Acot9	1548.44	1.45516	0.107804	13.4983	1.60033e-41	1.72881e-39	56360	acyl-CoA thioesterase 9
Trf	5887.81	1.45372	0.249217	5.83315	5.43891e-09	2.01112e-08	22041	transferrin
Sema6b	458.204	1.45277	0.15753	9.22214	2.91236e-20	4.36285e-19	20359	sema domain	transmembrane domain (TM)	and cytoplasmic domain	(semaphorin) 6B
Smpdl3b	632.525	1.44998	0.201728	7.18782	6.58357e-13	3.98705e-12	100340	sphingomyelin phosphodiesterase	acid-like 3B
Grhl1	63.5183	1.4491	0.387669	3.73798	0.000185505	0.000370046	195733	grainyhead like transcription factor 1
Ciart	70.2282	1.44779	0.5913	2.44848	0.014346	0.0215985	229599	circadian associated repressor of transcription
Gins1	208.565	1.44714	0.184428	7.84661	4.27438e-15	3.43601e-14	69270	GINS complex subunit 1 (Psf1 homolog)
Tmsb10	9463.96	1.44505	0.122494	11.7969	4.05188e-32	1.96075e-30	19240	thymosin	beta 10
Mif	2660.01	1.44493	0.119929	12.0482	1.98243e-33	1.07079e-31	17319	macrophage migration inhibitory factor (glycosylation-inhibiting factor)
5730507C01Rik	21.0756	1.44314	0.537128	2.68678	0.00721454	0.0114106	236366	RIKEN cDNA 5730507C01 gene
Phldb2	1041.29	1.43944	0.210059	6.85256	7.25418e-12	3.86654e-11	208177	pleckstrin homology like domain	family B	member 2
Tuba4a	5353.54	1.43876	0.142907	10.0679	7.66229e-24	1.66723e-22	22145	tubulin	alpha 4A
Gsr	6160.79	1.43769	0.103628	13.8735	9.16297e-44	1.22226e-41	14782	glutathione reductase
D730005E14Rik	692.897	1.43758	0.164121	8.75928	1.96505e-18	2.38291e-17	109361	RIKEN cDNA D730005E14 gene
Ephb6	671.898	1.43531	0.205669	6.97877	2.97781e-12	1.66289e-11	13848	Eph receptor B6
Omp	453.103	1.43265	0.258638	5.53922	3.03818e-08	1.02701e-07	18378	olfactory marker protein
Snora24	41.629	1.43243	0.336993	4.25063	2.13173e-05	4.8489e-05	100306957	small nucleolar RNA	H/ACA box 24
Pear1	1504.9	1.42962	0.202213	7.06987	1.55075e-12	8.95651e-12	73182	platelet endothelial aggregation receptor 1
2010109I03Rik	1585.43	1.42668	0.436081	3.27159	0.00106945	0.00191539	67038	RIKEN cDNA 2010109I03 gene
Cenpw	250.359	1.42629	0.208793	6.83113	8.42473e-12	4.45178e-11	66311	centromere protein W
Wars	9674.44	1.42459	0.151469	9.40515	5.19556e-21	8.44279e-20	22375	tryptophanyl-tRNA synthetase
Fam3b	3045.76	1.42445	0.179225	7.94785	1.89776e-15	1.58904e-14	52793	family with sequence similarity 3	member B
Suv39h2	209.734	1.42308	0.197517	7.20488	5.80934e-13	3.53913e-12	64707	suppressor of variegation 3-9 2
Acot4	225.528	1.41629	0.226653	6.2487	4.1388e-10	1.75919e-09	171282	acyl-CoA thioesterase 4
Snord16a	30.8265	1.41561	0.296148	4.78006	1.75239e-06	4.62999e-06	100217453	small nucleolar RNA	C/D box 16A
Csf3r	147.871	1.41392	0.553757	2.55332	0.01067	0.0164434	12986	colony stimulating factor 3 receptor (granulocyte)
Plac8	31791.1	1.4098	0.172524	8.17163	3.04245e-16	2.8458e-15	231507	placenta-specific 8
Gm6682	48.9485	1.40767	0.336822	4.17928	2.92437e-05	6.51843e-05	626534	tubulin	alpha 1C pseudogene
Ak4	1004.18	1.40742	0.341915	4.11628	3.85032e-05	8.45582e-05	11639	adenylate kinase 4
Cd38	12742.8	1.40418	0.181841	7.72198	1.14532e-14	8.66762e-14	12494	CD38 antigen
Eif1a	3224.05	1.40283	0.0909811	15.4189	1.2208e-53	3.28544e-51	13664	eukaryotic translation initiation factor 1A
Slc25a24	7678.95	1.4019	0.107391	13.0541	6.01979e-39	5.15886e-37	229731	solute carrier family 25 (mitochondrial carrier	phosphate carrier)	member 24
Baz1a	1531.87	1.39975	0.119983	11.6662	1.89688e-31	8.50825e-30	217578	bromodomain adjacent to zinc finger domain 1A
Eif4ebp1	1125.6	1.39565	0.119051	11.7231	9.70402e-32	4.49727e-30	13685	eukaryotic translation initiation factor 4E binding protein 1
Cdc6	389.579	1.39366	0.199502	6.9857	2.83441e-12	1.5857e-11	23834	cell division cycle 6
Fcgr4	70.9975	1.39214	0.507331	2.74404	0.00606878	0.00970449	246256	Fc receptor	IgG	low affinity IV
Hbegf	1129.63	1.39074	0.280021	4.96657	6.81492e-07	1.91047e-06	15200	heparin-binding EGF-like growth factor
Mdfi	88.2774	1.38765	0.42028	3.30173	0.000960914	0.00173274	17240	MyoD family inhibitor
Fanca	709.598	1.38753	0.17016	8.15425	3.51347e-16	3.26053e-15	14087	Fanconi anemia	complementation group A
Saa2	24.9722	1.38689	0.541126	2.56297	0.0103781	0.0160306	20209	serum amyloid A 2
Trip13	475.541	1.38661	0.221553	6.25858	3.8851e-10	1.65779e-09	69716	thyroid hormone receptor interactor 13
6720468P15Rik	50.4981	1.38384	0.326736	4.23534	2.2821e-05	5.16258e-05	78073	RIKEN cDNA 6720468P15 gene
Olfr56	79.4484	1.37972	0.468724	2.94357	0.00324447	0.00541097	18356	olfactory receptor 56
Eno1b	19819.8	1.37842	0.104054	13.2472	4.68502e-40	4.46386e-38	433182	enolase 1B	retrotransposed
Eno1	19815.3	1.37814	0.104027	13.2479	4.63732e-40	4.44603e-38	13806	enolase 1	alpha non-neuron
Hsd17b7	1076.82	1.37658	0.236806	5.81313	6.13153e-09	2.25558e-08	15490	hydroxysteroid (17-beta) dehydrogenase 7
Evi5	1675.12	1.37551	0.217386	6.32751	2.49151e-10	1.08733e-09	14020	ecotropic viral integration site 5
Nptx2	37.832	1.37499	0.362346	3.79469	0.000147826	0.000298492	53324	neuronal pentraxin 2
Zdhhc13	5457.63	1.37415	0.118793	11.5676	6.01182e-31	2.59049e-29	243983	zinc finger	DHHC domain containing 13
Snora33	39.0469	1.37392	0.304712	4.50891	6.5161e-06	1.58864e-05	100529074	small nucleolar RNA	H/ACA box 33
Nr2f2	1373.8	1.37227	0.247867	5.53633	3.08883e-08	1.04344e-07	11819	nuclear receptor subfamily 2	group F	member 2
Tmed5	1293.05	1.37187	0.15858	8.65098	5.10597e-18	5.84956e-17	73130	transmembrane p24 trafficking protein 5
H2-Q10	411.555	1.37154	0.328908	4.16997	3.04636e-05	6.77166e-05	15007	histocompatibility 2	Q region locus 10
Tpm3	12515.2	1.36839	0.0854134	16.0208	9.14793e-58	2.98573e-55	59069	tropomyosin 3	gamma
Pla2g5	1764.1	1.36806	0.141802	9.64765	5.02962e-22	9.21796e-21	18784	phospholipase A2	group V
Pla2g4c	153.873	1.36729	0.483177	2.82979	0.00465783	0.00758183	232889	phospholipase A2	group IVC (cytosolic	calcium-independent)
Fam129b	5483.45	1.36628	0.103517	13.1986	8.94381e-40	8.36574e-38	227737	family with sequence similarity 129	member B
Cpne8	494.976	1.3644	0.156287	8.73006	2.54547e-18	3.03636e-17	66871	copine VIII
Cep55	868.708	1.36179	0.17562	7.7542	8.89056e-15	6.83615e-14	74107	centrosomal protein 55
Pde12	1059.57	1.36025	0.111961	12.1493	5.78459e-34	3.27437e-32	211948	phosphodiesterase 12
Ralgapb	5794.8	1.36022	0.200041	6.79971	1.04831e-11	5.47906e-11	228850	Ral GTPase activating protein	beta subunit (non-catalytic)
Igtp	2877.98	1.36018	0.505733	2.68952	0.00715558	0.0113255	16145	interferon gamma induced GTPase
Srm	1060.29	1.35968	0.203312	6.68764	2.26793e-11	1.13693e-10	20810	spermidine synthase
Nsdhl	2456.84	1.35945	0.144144	9.43121	4.05383e-21	6.63668e-20	18194	NAD(P) dependent steroid dehydrogenase-like
Pdx1	17.247	1.35838	0.424984	3.19632	0.00139195	0.00245065	18609	pancreatic and duodenal homeobox 1
Hk2	12324.2	1.35827	0.217285	6.25107	4.07655e-10	1.73321e-09	15277	hexokinase 2
Hs3st1	746.723	1.35808	0.182793	7.42958	1.08941e-13	7.29441e-13	15476	heparan sulfate (glucosamine) 3-O-sulfotransferase 1
Aldh1l2	72.7595	1.35382	0.305962	4.42481	9.65269e-06	2.30391e-05	216188	aldehyde dehydrogenase 1 family	member L2
Akr1b8	2431.52	1.35264	0.177388	7.62533	2.43409e-14	1.77214e-13	14187	aldo-keto reductase family 1	member B8
Cks1b	722.581	1.35217	0.168471	8.02615	1.00579e-15	8.74156e-15	54124	CDC28 protein kinase 1b
Rhof	1216.45	1.35034	0.227905	5.92504	3.12231e-09	1.19115e-08	23912	ras homolog family member F (in filopodia)
Lmnb1	3191.76	1.34996	0.147464	9.15454	5.45917e-20	7.91528e-19	16906	lamin B1
Gdpd2	111.343	1.34993	0.348075	3.87827	0.000105201	0.000217432	71584	glycerophosphodiester phosphodiesterase domain containing 2
Alyref	1434.75	1.34872	0.127161	10.6064	2.78191e-26	7.67526e-25	21681	Aly/REF export factor
Hells	834.079	1.34731	0.174001	7.7431	9.70237e-15	7.42316e-14	15201	helicase	lymphoid specific
Cd14	3404.94	1.34721	0.13549	9.94324	2.69903e-23	5.63308e-22	12475	CD14 antigen
Pglyrp1	12038.9	1.34384	0.169531	7.92682	2.24829e-15	1.86225e-14	21946	peptidoglycan recognition protein 1
Bzw1	8757.43	1.34361	0.086097	15.6058	6.64566e-55	1.92348e-52	66882	basic leucine zipper and W2 domains 1
Hydin	37.3231	1.34319	0.400976	3.3498	0.000808694	0.0014721	244653	HYDIN	axonemal central pair apparatus protein
Serpina3n	1478.44	1.34316	0.400678	3.35222	0.000801675	0.00146019	20716	serine (or cysteine) peptidase inhibitor	clade A	member 3N
Mthfd2	480.892	1.34003	0.229032	5.85082	4.89147e-09	1.81948e-08	17768	methylenetetrahydrofolate dehydrogenase (NAD+ dependent)	methenyltetrahydrofolate cyclohydrolase
Arfip1	3819.46	1.33422	0.116169	11.4851	1.56664e-30	6.5842e-29	99889	ADP-ribosylation factor interacting protein 1
Rrp12	707.703	1.33416	0.158937	8.39427	4.68814e-17	4.83307e-16	107094	ribosomal RNA processing 12 homolog (S. cerevisiae)
Map3k6	752.413	1.33191	0.138564	9.61225	7.098e-22	1.26904e-20	53608	mitogen-activated protein kinase kinase kinase 6
Sigmar1	3956.69	1.32628	0.0719193	18.4413	6.13004e-76	4.9492e-73	18391	sigma non-opioid intracellular receptor 1
Dbf4	1142.02	1.32554	0.146695	9.036	1.62508e-19	2.25804e-18	27214	DBF4 zinc finger
Nipal2	1402.91	1.32302	0.14467	9.14506	5.95965e-20	8.62463e-19	223473	NIPA-like domain containing 2
Rcc1	1935.14	1.32183	0.110467	11.9659	5.36213e-33	2.78831e-31	100088	regulator of chromosome condensation 1
Dnph1	175.864	1.32172	0.15338	8.6173	6.85511e-18	7.6982e-17	381101	2'-deoxynucleoside 5'-phosphate N-hydrolase 1
Xpnpep1	3013.62	1.32086	0.092373	14.2993	2.21174e-46	3.68784e-44	170750	X-prolyl aminopeptidase (aminopeptidase P) 1	soluble
Gmds	11175	1.31942	0.0903425	14.6047	2.62309e-48	5.02978e-46	218138	GDP-mannose 4	6-dehydratase
Ppp1r14b	1828.72	1.31919	0.100029	13.1881	1.02722e-39	9.55005e-38	18938	protein phosphatase 1	regulatory inhibitor subunit 14B
Snord22	136.293	1.31892	0.177745	7.42029	1.16865e-13	7.78083e-13	100127111	small nucleolar RNA	C/D box 22
Ifi47	1234.82	1.31825	0.44662	2.95161	0.00316123	0.00528076	15953	interferon gamma inducible protein 47
Serp1	8473.58	1.3175	0.163416	8.06225	7.4902e-16	6.65699e-15	28146	stress-associated endoplasmic reticulum protein 1
Duox2	11343.5	1.31718	0.313609	4.20007	2.66837e-05	5.97995e-05	214593	dual oxidase 2
Trmt61a	373.058	1.31663	0.195092	6.7488	1.49076e-11	7.63549e-11	328162	tRNA methyltransferase 61A
Zg16	37790.6	1.31539	0.422506	3.11331	0.00184999	0.00319797	69036	zymogen granule protein 16
Xkr9	198.419	1.31513	0.261229	5.03439	4.79375e-07	1.3671e-06	381246	X-linked Kx blood group related 9
Met	3018.75	1.31482	0.142454	9.22978	2.71183e-20	4.08238e-19	17295	met proto-oncogene
Mir17hg	539.358	1.31288	0.169359	7.75206	9.04124e-15	6.94505e-14	75957	Mir17 host gene (non-protein coding)
Tmem253	1072.45	1.31241	0.181799	7.21901	5.23677e-13	3.20559e-12	619301	transmembrane protein 253
Tspo	3928.47	1.31223	0.0818028	16.0414	6.56777e-58	2.19021e-55	12257	translocator protein
Ercc6l	436.464	1.31096	0.213738	6.13351	8.59616e-10	3.51828e-09	236930	excision repair cross-complementing rodent repair deficiency complementation group 6 like
Hp	161.923	1.30795	0.458946	2.84991	0.00437322	0.00714532	15439	haptoglobin
Rasgef1a	199.447	1.30767	0.294769	4.43626	9.15349e-06	2.19192e-05	70727	RasGEF domain family	member 1A
Mmp3	181.184	1.30589	0.391821	3.33287	0.00085955	0.00156023	17392	matrix metallopeptidase 3
S100a10	14623.2	1.30546	0.159709	8.17397	2.98394e-16	2.80132e-15	20194	S100 calcium binding protein A10 (calpactin)
Slc6a9	1117.34	1.30175	0.108494	11.9984	3.62442e-33	1.89111e-31	14664	solute carrier family 6 (neurotransmitter transporter	glycine)	member 9
Fetub	15.3529	1.30171	0.409485	3.17891	0.00147831	0.00259494	59083	fetuin beta
Slc4a7	4242.17	1.30127	0.128603	10.1185	4.5754e-24	1.02913e-22	218756	solute carrier family 4	sodium bicarbonate cotransporter	member 7
Nus1	5527.38	1.30096	0.13477	9.65317	4.76587e-22	8.74503e-21	52014	NUS1 dehydrodolichyl diphosphate synthase subunit
Fkbp5	2156.81	1.29846	0.234466	5.53792	3.06082e-08	1.03443e-07	14229	FK506 binding protein 5
Noc4l	1249.87	1.29844	0.153344	8.46748	2.50762e-17	2.66391e-16	100608	NOC4 like
A2m	25.3149	1.29842	0.452252	2.871	0.00409179	0.00671237	232345	alpha-2-macroglobulin
Pmvk	1727.32	1.29648	0.10498	12.3498	4.88497e-35	3.04616e-33	68603	phosphomevalonate kinase
Asf1b	713.588	1.29626	0.212502	6.09998	1.06082e-09	4.28686e-09	66929	anti-silencing function 1B histone chaperone
Ldlr	9283.2	1.29625	0.179158	7.23524	4.64705e-13	2.86403e-12	16835	low density lipoprotein receptor
Ptgs2	185.065	1.29614	0.614588	2.10896	0.0349476	0.0491786	19225	prostaglandin-endoperoxide synthase 2
Clca3b	37907.1	1.29449	0.234248	5.52613	3.27378e-08	1.10276e-07	229927	chloride channel accessory 3B
1700030C10Rik	44.5677	1.29347	0.462566	2.7963	0.00516911	0.00835115	69513	RIKEN cDNA 1700030C10 gene
Man1a	3224.25	1.29253	0.261515	4.94246	7.71414e-07	2.14491e-06	17155	mannosidase 1	alpha
Sec61b	4319.97	1.29235	0.116093	11.132	8.76641e-29	3.13466e-27	66212	Sec61 beta subunit
Ptbp1	15423.1	1.2916	0.0774773	16.6706	2.14267e-62	1.17388e-59	19205	polypyrimidine tract binding protein 1
Ada	418.634	1.28974	0.156765	8.22723	1.91585e-16	1.84605e-15	11486	adenosine deaminase
Krt83	136.81	1.28973	0.229839	5.61143	2.00657e-08	6.92948e-08	100126226	keratin 83
Mvk	1430.57	1.28759	0.120338	10.6998	1.01989e-26	2.94636e-25	17855	mevalonate kinase
Bak1	5186.36	1.28757	0.134787	9.55257	1.26523e-21	2.1832e-20	12018	BCL2-antagonist/killer 1
Ccna2	4320.21	1.28689	0.200258	6.42616	1.30868e-10	5.96587e-10	12428	cyclin A2
Capn2	7393.46	1.28613	0.111795	11.5044	1.25341e-30	5.29677e-29	12334	calpain 2
Ythdc2	1005.76	1.28489	0.166911	7.69807	1.38136e-14	1.03568e-13	240255	YTH domain containing 2
Rps6ka6	111.827	1.28114	0.249817	5.12831	2.9235e-07	8.6161e-07	67071	ribosomal protein S6 kinase polypeptide 6
Mir5134	30.8982	1.28027	0.292031	4.38402	1.1651e-05	2.75557e-05	100628603	microRNA 5134
Unc5cl	641.267	1.28025	0.165821	7.72071	1.15683e-14	8.74603e-14	76589	unc-5 family C-terminal like
Lgals3	39173.2	1.28006	0.15267	8.3845	5.09429e-17	5.22718e-16	16854	lectin	galactose binding	soluble 3
Manf	4987.82	1.27967	0.209175	6.11768	9.49451e-10	3.86124e-09	74840	mesencephalic astrocyte-derived neurotrophic factor
Rad51	759.504	1.27952	0.185489	6.89807	5.27132e-12	2.85934e-11	19361	RAD51 recombinase
Tmem54	5363.56	1.27921	0.116674	10.9639	5.69805e-28	1.88379e-26	66260	transmembrane protein 54
Txn1	35547.5	1.27794	0.148184	8.624	6.46576e-18	7.27695e-17	22166	thioredoxin 1
Btc	305.287	1.27705	0.135128	9.45064	3.36749e-21	5.56053e-20	12223	betacellulin	epidermal growth factor family member
Nhp2	1424.33	1.2761	0.145846	8.74964	2.14044e-18	2.57928e-17	52530	NHP2 ribonucleoprotein
Tmigd1	337.603	1.27564	0.536155	2.37923	0.0173487	0.0257478	66601	transmembrane and immunoglobulin domain containing 1
N4bp3	497.4	1.27455	0.162834	7.82732	4.98388e-15	3.96334e-14	212706	NEDD4 binding protein 3
Fgfbp1	2977.1	1.27398	0.116272	10.9569	6.15899e-28	2.0231e-26	14181	fibroblast growth factor binding protein 1
Fkbp11	362.645	1.27395	0.26259	4.85148	1.22544e-06	3.31187e-06	66120	FK506 binding protein 11
Aacs	5184.43	1.2727	0.179933	7.07317	1.51438e-12	8.75963e-12	78894	acetoacetyl-CoA synthetase
Vmp1	6236.06	1.27167	0.158512	8.02256	1.0356e-15	8.98032e-15	75909	vacuole membrane protein 1
Galnt12	2896.07	1.27133	0.134082	9.48173	2.501e-21	4.18836e-20	230145	polypeptide N-acetylgalactosaminyltransferase 12
Ino80c	1277.52	1.26855	0.0971423	13.0587	5.67045e-39	4.91439e-37	225280	INO80 complex subunit C
Mcm3	1780.04	1.26832	0.214483	5.91337	3.35168e-09	1.27264e-08	17215	minichromosome maintenance complex component 3
Lilr4b	110.288	1.26616	0.487478	2.59736	0.00939424	0.0146183	14727	leukocyte immunoglobulin-like receptor	subfamily B	member 4B
Liph	2729.56	1.26562	0.119188	10.6187	2.43878e-26	6.77733e-25	239759	lipase	member H
Amd1	1992.27	1.26529	0.0767693	16.4817	4.96732e-61	2.45802e-58	11702	S-adenosylmethionine decarboxylase 1
Amd2	1992.27	1.26529	0.0767693	16.4817	4.96732e-61	2.45802e-58	100041585	S-adenosylmethionine decarboxylase 2
2020-09-05	4411.08	1.2645	0.12272	10.304	6.76153e-25	1.64377e-23	18951	septin 5
Bcas1	2937.94	1.26436	0.197457	6.40325	1.52105e-10	6.85659e-10	76960	breast carcinoma amplified sequence 1
Rnh1	5777.79	1.26395	0.0757775	16.6798	1.83987e-62	1.04532e-59	107702	ribonuclease/angiogenin inhibitor 1
Steap2	1382.95	1.2639	0.119247	10.599	3.01105e-26	8.29255e-25	74051	six transmembrane epithelial antigen of prostate 2
B4galnt4	244.572	1.26346	0.209138	6.04127	1.52902e-09	6.06234e-09	330671	beta-1	4-N-acetyl-galactosaminyl transferase 4
Coro2a	11323.3	1.26267	0.171962	7.34268	2.09358e-13	1.34713e-12	107684	coronin	actin binding protein 2A
S100a6	44355.6	1.2598	0.181382	6.94557	3.76928e-12	2.07914e-11	20200	S100 calcium binding protein A6 (calcyclin)
Gemin6	264.356	1.25928	0.183339	6.86856	6.48516e-12	3.47597e-11	67242	gem nuclear organelle associated protein 6
Ppat	1103.91	1.25601	0.114486	10.9708	5.27811e-28	1.75252e-26	231327	phosphoribosyl pyrophosphate amidotransferase
Sytl5	48.3243	1.25546	0.309645	4.0545	5.02408e-05	0.000108748	236643	synaptotagmin-like 5
Arf2	1080.3	1.2554	0.124435	10.0888	6.19227e-24	1.36974e-22	11841	ADP-ribosylation factor 2
Hnrnpab	13648.5	1.25461	0.0948146	13.2322	5.71509e-40	5.4117e-38	15384	heterogeneous nuclear ribonucleoprotein A/B
Il1rn	3621.5	1.25297	0.244201	5.13088	2.88383e-07	8.5073e-07	16181	interleukin 1 receptor antagonist
Timm8a1	332.816	1.252	0.148429	8.43503	3.31131e-17	3.47439e-16	30058	translocase of inner mitochondrial membrane 8A1
Bysl	899.978	1.2514	0.164	7.63052	2.33807e-14	1.70846e-13	53414	bystin-like
Smtnl2	61.62	1.25049	0.526129	2.37677	0.017465	0.0259104	276829	smoothelin-like 2
Uhrf1	2005.39	1.24991	0.201578	6.20065	5.62306e-10	2.35612e-09	18140	ubiquitin-like	containing PHD and RING finger domains	1
Exoc5	2255.55	1.24831	0.0995929	12.5341	4.85644e-36	3.28508e-34	105504	exocyst complex component 5
Bpgm	2699.18	1.24758	0.137239	9.09057	9.85238e-20	1.39424e-18	12183	2	3-bisphosphoglycerate mutase
Map2k3	4517.34	1.2475	0.103904	12.0063	3.29382e-33	1.72448e-31	26397	mitogen-activated protein kinase kinase 3
Mb21d1	243.651	1.24501	0.161104	7.72803	1.09228e-14	8.30302e-14	NA	NA
F830016B08Rik	106.097	1.24409	0.429971	2.89343	0.00381053	0.00628128	240328	RIKEN cDNA F830016B08 gene
Cd55b	14.7517	1.24145	0.470389	2.6392	0.00831012	0.0130291	13137	CD55 molecule	decay accelerating factor for complement B
Khdc1a	41.2867	1.24085	0.440274	2.81837	0.00482685	0.00783866	368204	KH domain containing 1A
Slfn10-ps	47.769	1.23991	0.378335	3.27728	0.00104811	0.00187937	237887	schlafen 10	pseudogene
Galnt1	3749.35	1.23848	0.091205	13.5791	5.32628e-42	5.96388e-40	14423	polypeptide N-acetylgalactosaminyltransferase 1
Tle4	2490.49	1.23697	0.15958	7.75141	9.08806e-15	6.97752e-14	21888	transducin-like enhancer of split 4
Mcm4	1703.44	1.23694	0.169667	7.2904	3.09034e-13	1.94765e-12	17217	minichromosome maintenance complex component 4
Tpi1	22692.8	1.23611	0.111855	11.051	2.16766e-28	7.47235e-27	21991	triosephosphate isomerase 1
Ccdc86	753.351	1.23267	0.153205	8.04586	8.56447e-16	7.5332e-15	108673	coiled-coil domain containing 86
Gtf2a1	1348.7	1.23264	0.169819	7.25857	3.91217e-13	2.43558e-12	83602	general transcription factor II A	1
Ddias	218.765	1.23056	0.185835	6.6218	3.54859e-11	1.73141e-10	74041	DNA damage-induced apoptosis suppressor
Gm1600	15.4149	1.22983	0.40273	3.05374	0.00226005	0.00385685	381033	predicted gene 1600
Myo1d	13232.5	1.22943	0.145896	8.4267	3.55548e-17	3.7128e-16	338367	myosin ID
Azin1	6414.77	1.22551	0.109913	11.1499	7.16871e-29	2.60788e-27	54375	antizyme inhibitor 1
Psme3	4395.66	1.22231	0.106348	11.4935	1.42225e-30	5.99376e-29	19192	proteaseome (prosome	macropain) activator subunit 3 (PA28 gamma	Ki)
Tnfaip8	2231.86	1.22159	0.103435	11.8102	3.45847e-32	1.68422e-30	106869	tumor necrosis factor	alpha-induced protein 8
Nudcd2	1178.51	1.22137	0.0966496	12.6371	1.31908e-36	9.34319e-35	52653	NudC domain containing 2
Celsr1	4257.51	1.22097	0.133353	9.15593	5.38928e-20	7.8436e-19	12614	cadherin	EGF LAG seven-pass G-type receptor 1
Tfdp1	2952.17	1.22003	0.0936091	13.0332	7.92214e-39	6.71412e-37	21781	transcription factor Dp 1
Snord15b	13.9554	1.21943	0.438781	2.77913	0.00545046	0.00877243	449631	small nucleolar RNA	C/D box 14B
Sh3kbp1	1263.03	1.21926	0.180093	6.77019	1.28617e-11	6.65201e-11	58194	SH3-domain kinase binding protein 1
Chek1	278.482	1.21911	0.164492	7.4114	1.24969e-13	8.28449e-13	12649	checkpoint kinase 1
Slamf9	89.1019	1.21781	0.295137	4.12626	3.68716e-05	8.11377e-05	98365	SLAM family member 9
Nsf	3392.93	1.2173	0.121495	10.0193	1.25431e-23	2.67982e-22	18195	N-ethylmaleimide sensitive fusion protein
Mtfr2	187.926	1.21653	0.257289	4.72826	2.2645e-06	5.89043e-06	71804	mitochondrial fission regulator 2
Ptp4a1	2365.1	1.21424	0.140513	8.64149	5.54866e-18	6.30959e-17	19243	protein tyrosine phosphatase 4a1
2010107G12Rik	432.857	1.2139	0.16747	7.24844	4.21588e-13	2.60983e-12	NA	NA
Hgf	187.791	1.21258	0.224153	5.4096	6.31661e-08	2.0451e-07	15234	hepatocyte growth factor
Eif2s1	2613.23	1.21061	0.111725	10.8356	2.33538e-27	7.12221e-26	13665	eukaryotic translation initiation factor 2	subunit 1 alpha
Tirap	1033.01	1.21028	0.0999468	12.1092	9.43846e-34	5.24587e-32	117149	toll-interleukin 1 receptor (TIR) domain-containing adaptor protein
Mir8107	27.0844	1.20952	0.390244	3.09938	0.00193925	0.00334362	102466885	microRNA 8107
Snord65	22.6619	1.20753	0.418508	2.88532	0.00391022	0.00643661	100217444	small nucleolar RNA	C/D box 65
Skp2	312.222	1.2045	0.132984	9.05746	1.33525e-19	1.87743e-18	27401	S-phase kinase-associated protein 2 (p45)
Paqr4	4600.01	1.20416	0.0997726	12.0691	1.53839e-33	8.39821e-32	76498	progestin and adipoQ receptor family member IV
B4galt6	2609.65	1.20211	0.119711	10.0418	9.97897e-24	2.15602e-22	56386	UDP-Gal:betaGlcNAc beta 1	4-galactosyltransferase	polypeptide 6
Snord12	87.8344	1.20149	0.224483	5.35224	8.68732e-08	2.76022e-07	100217443	small nucleolar RNA	C/D box 12
Fam84b	2567.57	1.20099	0.137803	8.7153	2.90001e-18	3.43257e-17	399603	family with sequence similarity 84	member B
Pkp3	4115.18	1.2008	0.0899062	13.3561	1.09098e-40	1.11571e-38	56460	plakophilin 3
Ndufaf4	1173.08	1.19984	0.131919	9.09527	9.43504e-20	1.34137e-18	68493	NADH:ubiquinone oxidoreductase complex assembly factor 4
Il18bp	725.075	1.19967	0.303854	3.94816	7.87542e-05	0.000165742	16068	interleukin 18 binding protein
H6pd	2061.83	1.19889	0.159298	7.52609	5.22826e-14	3.65883e-13	100198	hexose-6-phosphate dehydrogenase (glucose 1-dehydrogenase)
Ttc22	2769.91	1.19765	0.149797	7.99519	1.29372e-15	1.10499e-14	230576	tetratricopeptide repeat domain 22
Sdf2l1	1463.08	1.19756	0.180357	6.63995	3.138e-11	1.54186e-10	64136	stromal cell-derived factor 2-like 1
Shmt2	1964.17	1.19741	0.146158	8.19257	2.55709e-16	2.42104e-15	108037	serine hydroxymethyltransferase 2 (mitochondrial)
Gtse1	689.813	1.19598	0.216393	5.52687	3.26001e-08	1.09861e-07	29870	G two S phase expressed protein 1
Hyou1	5880.12	1.1958	0.25211	4.74316	2.10413e-06	5.50244e-06	12282	hypoxia up-regulated 1
2700038G22Rik	183.918	1.19564	0.139522	8.56955	1.03887e-17	1.14567e-16	67194	RIKEN cDNA 2700038G22 gene
Mybl2	470.744	1.19506	0.22376	5.34083	9.25214e-08	2.92514e-07	17865	myeloblastosis oncogene-like 2
Cldn7	27621.7	1.19492	0.0995025	12.009	3.18727e-33	1.67686e-31	53624	claudin 7
Dock5	4572.43	1.19427	0.158151	7.55147	4.30368e-14	3.04337e-13	68813	dedicator of cytokinesis 5
Srd5a1	656.506	1.19317	0.18422	6.47689	9.3631e-11	4.36168e-10	78925	steroid 5 alpha-reductase 1
Pno1	1244.44	1.19315	0.121046	9.85699	6.39369e-23	1.29906e-21	66249	partner of NOB1 homolog
E2f7	286.001	1.18999	0.21532	5.52662	3.26452e-08	1.09988e-07	52679	E2F transcription factor 7
Stom	10015.8	1.18801	0.213238	5.57129	2.52858e-08	8.61773e-08	13830	stomatin
Cpne2	1991.31	1.18665	0.0978453	12.1278	7.52141e-34	4.22632e-32	234577	copine II
Dcp2	2680.51	1.18576	0.166995	7.10058	1.24231e-12	7.2598e-12	70640	decapping mRNA 2
Rab44	27.6927	1.18276	0.551273	2.14552	0.0319117	0.0452384	442827	RAB44	member RAS oncogene family
Tex30	346.85	1.18267	0.164837	7.17476	7.24366e-13	4.35756e-12	75623	testis expressed 30
Mid1ip1	3959.84	1.18256	0.091784	12.8842	5.52729e-38	4.41607e-36	68041	Mid1 interacting protein 1 (gastrulation specific G12-like (zebrafish))
Itga3	7675.66	1.1823	0.130646	9.04962	1.43463e-19	2.0043e-18	16400	integrin alpha 3
Tifa	3662.85	1.18192	0.171222	6.90286	5.09669e-12	2.76755e-11	211550	TRAF-interacting protein with forkhead-associated domain
Tomm40	2970.38	1.17633	0.115916	10.1481	3.37875e-24	7.73581e-23	53333	translocase of outer mitochondrial membrane 40
Clic1	11306.3	1.17467	0.0855789	13.7261	7.08077e-43	8.48586e-41	114584	chloride intracellular channel 1
Wfdc17	242.984	1.17345	0.206361	5.68639	1.29753e-08	4.58725e-08	100034251	WAP four-disulfide core domain 17
Ccnf	932.917	1.17335	0.188388	6.2284	4.71237e-10	1.99304e-09	12449	cyclin F
Pkp2	2479.53	1.17192	0.102607	11.4214	3.27e-30	1.33409e-28	67451	plakophilin 2
Nab1	3415.38	1.17091	0.120956	9.68045	3.65094e-22	6.76393e-21	17936	Ngfi-A binding protein 1
Pgs1	1715.15	1.17054	0.0959771	12.1961	3.26215e-34	1.89551e-32	74451	phosphatidylglycerophosphate synthase 1
Rpe	1665.84	1.17043	0.118002	9.91867	3.45344e-23	7.16857e-22	66646	ribulose-5-phosphate-3-epimerase
Ms4a6d	119.655	1.17015	0.396255	2.95302	0.00314685	0.0052596	68774	membrane-spanning 4-domains	subfamily A	member 6D
Card14	1775.24	1.16932	0.13325	8.77538	1.70326e-18	2.08026e-17	170720	caspase recruitment domain family	member 14
Snord99	33.9668	1.16807	0.348235	3.35425	0.000795805	0.00145001	100217437	small nucleolar RNA	C/D box 99
0610007P14Rik	2199.84	1.16633	0.100499	11.6055	3.86568e-31	1.68465e-29	NA	NA
Tmem43	2598.97	1.16458	0.145786	7.98828	1.3683e-15	1.16436e-14	74122	transmembrane protein 43
Pir	311.694	1.16383	0.170103	6.84192	7.81364e-12	4.15032e-11	69656	pirin
Eif5a	17340.9	1.16238	0.0849113	13.6893	1.17627e-42	1.3774e-40	276770	eukaryotic translation initiation factor 5A
Snhg3	448.41	1.16196	0.157179	7.39257	1.44019e-13	9.48988e-13	399101	small nucleolar RNA host gene 3
Itgb4	12106.9	1.16152	0.14107	8.23366	1.81573e-16	1.7562e-15	192897	integrin beta 4
Snord32a	32.7281	1.16147	0.275452	4.21659	2.48026e-05	5.58285e-05	27209	small nucleolar RNA	C/D box 32A
Wwc1	1865.79	1.16119	0.140314	8.27568	1.27728e-16	1.25599e-15	211652	WW	C2 and coiled-coil domain containing 1
Phlda1	1684.18	1.16052	0.196705	5.89978	3.63988e-09	1.37628e-08	21664	pleckstrin homology like domain	family A	member 1
Ptges3	2725.68	1.16003	0.108611	10.6806	1.2549e-26	3.57809e-25	56351	prostaglandin E synthase 3
Pif1	531.148	1.15935	0.211983	5.46904	4.52481e-08	1.49431e-07	208084	PIF1 5'-to-3' DNA helicase
Sytl2	1842	1.15891	0.190919	6.07017	1.27775e-09	5.10966e-09	83671	synaptotagmin-like 2
Mknk2	9704.76	1.15852	0.160066	7.23775	4.56178e-13	2.81714e-12	17347	MAP kinase-interacting serine/threonine kinase 2
Fam160a1	908.245	1.15796	0.182009	6.36207	1.99048e-10	8.8121e-10	229488	family with sequence similarity 160	member A1
Chac2	398.838	1.15772	0.198048	5.84567	5.04534e-09	1.87398e-08	68044	ChaC	cation transport regulator 2
Slc51b	1024.8	1.15732	0.243919	4.74468	2.08834e-06	5.46582e-06	330962	solute carrier family 51	beta subunit
Tnfrsf11b	168.723	1.15731	0.396665	2.9176	0.00352731	0.00584394	18383	tumor necrosis factor receptor superfamily	member 11b (osteoprotegerin)
Traip	324.6	1.15597	0.218616	5.28765	1.23899e-07	3.85597e-07	22036	TRAF-interacting protein
Birc5	2002.24	1.15596	0.187826	6.15445	7.53391e-10	3.10506e-09	11799	baculoviral IAP repeat-containing 5
Tom1l1	2431.28	1.1548	0.108816	10.6124	2.60959e-26	7.22584e-25	71943	target of myb1-like 1 (chicken)
Mir3076	767.725	1.15377	0.120772	9.55333	1.25598e-21	2.16967e-20	100526475	microRNA 3076
Rnf128	6090.9	1.15189	0.159881	7.20466	5.81875e-13	3.54345e-12	66889	ring finger protein 128
Nolc1	2231.58	1.15128	0.165053	6.97525	3.05332e-12	1.70196e-11	70769	nucleolar and coiled-body phosphoprotein 1
Tacc3	1913.47	1.15086	0.173659	6.6271	3.42339e-11	1.67458e-10	21335	transforming	acidic coiled-coil containing protein 3
9130227L01Rik	31.3186	1.14891	0.454066	2.53027	0.0113974	0.0174523	329159	RIKEN cDNA 9130227L01 gene
G6pdx	3478.82	1.14752	0.117221	9.78939	1.2505e-22	2.45931e-21	14381	glucose-6-phosphate dehydrogenase X-linked
Rbm3	4569.37	1.14627	0.155642	7.36477	1.77447e-13	1.15361e-12	19652	RNA binding motif (RNP1	RRM) protein 3
Plk1	1908.24	1.1456	0.213101	5.37587	7.62143e-08	2.43975e-07	18817	polo like kinase 1
Gars	5283.55	1.1452	0.107842	10.6192	2.42646e-26	6.75535e-25	353172	glycyl-tRNA synthetase
Ap1s1	4299.59	1.14475	0.0745244	15.3608	2.99907e-53	7.79759e-51	11769	adaptor protein complex AP-1	sigma 1
Gas2l3	524.287	1.14315	0.129815	8.80603	1.29659e-18	1.61181e-17	237436	growth arrest-specific 2 like 3
Nars	7266.35	1.14282	0.11062	10.331	5.10009e-25	1.25177e-23	70223	asparaginyl-tRNA synthetase
Pinx1	318.243	1.14007	0.181812	6.27058	3.597e-10	1.54129e-09	72400	PIN2/TERF1 interacting	telomerase inhibitor 1
Batf2	1727.34	1.13984	0.226684	5.02832	4.94785e-07	1.40869e-06	74481	basic leucine zipper transcription factor	ATF-like 2
Shtn1	1946.06	1.13869	0.12467	9.13364	6.62341e-20	9.52232e-19	71653	shootin 1
Nanos1	64.8993	1.13847	0.264338	4.30686	1.65586e-05	3.82716e-05	332397	nanos C2HC-type zinc finger 1
Plaa	2800.57	1.13636	0.0737503	15.4083	1.44047e-53	3.8098e-51	18786	phospholipase A2	activating protein
Mthfd1l	743.39	1.13614	0.184384	6.16182	7.19122e-10	2.97581e-09	270685	methylenetetrahydrofolate dehydrogenase (NADP+ dependent) 1-like
H2afz	4907.33	1.13509	0.116269	9.76261	1.62905e-22	3.15925e-21	51788	H2A histone family	member Z
Trmt6	1002.46	1.13505	0.109102	10.4036	2.38732e-25	6.04315e-24	66926	tRNA methyltransferase 6
Tmprss2	28853.3	1.13363	0.131707	8.60726	7.48244e-18	8.37815e-17	50528	transmembrane protease	serine 2
Mal	210.088	1.1336	0.459834	2.46524	0.0136922	0.0206832	17153	myelin and lymphocyte protein	T cell differentiation protein
Anxa4	13313.2	1.13345	0.0821087	13.8043	2.40183e-43	3.07034e-41	11746	annexin A4
Tmcc3	5927.35	1.13344	0.273936	4.1376	3.50965e-05	7.75205e-05	319880	transmembrane and coiled coil domains 3
Mall	4423.11	1.13328	0.163785	6.91932	4.53806e-12	2.48001e-11	228576	mal	T cell differentiation protein-like
Ostc	3975.99	1.13314	0.118853	9.53396	1.51398e-21	2.59202e-20	66357	oligosaccharyltransferase complex subunit (non-catalytic)
Frk	2565.11	1.13269	0.134425	8.42616	3.5718e-17	3.72731e-16	14302	fyn-related kinase
Tmem173	1618.1	1.13234	0.156908	7.21656	5.33182e-13	3.26247e-12	72512	transmembrane protein 173
9030619P08Rik	385.206	1.13157	0.24517	4.61545	3.92236e-06	9.82352e-06	105892	lymphocyte antigen 6 complex pseudogene
Orc1	414.28	1.13062	0.137204	8.24046	1.7155e-16	1.66661e-15	18392	origin recognition complex	subunit 1
Gar1	807.498	1.13011	0.158746	7.11899	1.08719e-12	6.4095e-12	68147	GAR1 ribonucleoprotein
Cdc34	1937.23	1.13006	0.0740844	15.2537	1.55535e-52	3.78716e-50	216150	cell division cycle 34
Exo1	309.83	1.12976	0.233014	4.84846	1.24425e-06	3.35799e-06	26909	exonuclease 1
Lamb3	6408.02	1.12836	0.188647	5.98133	2.21327e-09	8.59097e-09	16780	laminin	beta 3
Dph2	491.767	1.12828	0.110765	10.1862	2.2844e-24	5.3095e-23	67728	DPH2 homolog
Mcm2	1649.24	1.12794	0.184036	6.12891	8.84805e-10	3.61558e-09	17216	minichromosome maintenance complex component 2
Dhcr24	7360.93	1.12656	0.168718	6.67719	2.43559e-11	1.21463e-10	74754	24-dehydrocholesterol reductase
Metrnl	1855.63	1.12608	0.172892	6.51319	7.35714e-11	3.46723e-10	210029	meteorin	glial cell differentiation regulator-like
Ddit4	2428.36	1.12528	0.174137	6.46201	1.03319e-10	4.77383e-10	74747	DNA-damage-inducible transcript 4
Pvrl4	354.46	1.12509	0.210432	5.34657	8.96361e-08	2.84094e-07	NA	NA
Arpc1b	11154.5	1.12496	0.0527259	21.336	5.25704e-101	1.15204e-97	11867	actin related protein 2/3 complex	subunit 1B
Pou4f1	18.4037	1.12416	0.402526	2.79275	0.00522613	0.00843705	18996	POU domain	class 4	transcription factor 1
Slc16a6	570.471	1.12314	0.206225	5.44616	5.1468e-08	1.68557e-07	104681	solute carrier family 16 (monocarboxylic acid transporters)	member 6
Rrm1	3292.49	1.12157	0.162782	6.89	5.57918e-12	3.00931e-11	20133	ribonucleotide reductase M1
Amigo3	207.387	1.12096	0.231451	4.8432	1.27766e-06	3.4403e-06	320844	adhesion molecule with Ig like domain 3
Rab31	882.827	1.12087	0.152074	7.37058	1.69893e-13	1.10806e-12	106572	RAB31	member RAS oncogene family
Hspa5	24720	1.12043	0.243169	4.60762	4.073e-06	1.01759e-05	14828	heat shock protein 5
Ywhaz	14161.6	1.11855	0.0745779	14.9984	7.51626e-51	1.69558e-48	22631	tyrosine 3-monooxygenase/tryptophan 5-monooxygenase activation protein	zeta polypeptide
Snora31	48.5289	1.1174	0.327625	3.4106	0.000648192	0.00119697	100303751	small nucleolar RNA	H/ACA box 31
Rilpl2	669.968	1.11627	0.146507	7.61928	2.55094e-14	1.85281e-13	80291	Rab interacting lysosomal protein-like 2
Tmem125	760.916	1.11616	0.126892	8.79613	1.41618e-18	1.75195e-17	230678	transmembrane protein 125
Kpna2	3671.15	1.11597	0.170355	6.55088	5.72005e-11	2.73181e-10	16647	karyopherin (importin) alpha 2
Apaf1	2211.13	1.11569	0.122178	9.13169	6.74389e-20	9.68368e-19	11783	apoptotic peptidase activating factor 1
Lap3	4333.99	1.11538	0.171579	6.5007	7.99457e-11	3.7538e-10	66988	leucine aminopeptidase 3
Il7	332.161	1.11484	0.174564	6.38646	1.69771e-10	7.60377e-10	16196	interleukin 7
Prep	2463.32	1.1148	0.103797	10.7402	6.59111e-27	1.92954e-25	19072	prolyl endopeptidase
Creld2	2263.19	1.11378	0.23024	4.83749	1.31489e-06	3.53432e-06	76737	cysteine-rich with EGF-like domains 2
Wdhd1	978.996	1.11373	0.174044	6.39913	1.56263e-10	7.02956e-10	218973	WD repeat and HMG-box DNA binding protein 1
Arl14	262.657	1.11308	0.243385	4.57334	4.80014e-06	1.19361e-05	71619	ADP-ribosylation factor-like 14
E2f8	1221.66	1.11307	0.204814	5.43452	5.49447e-08	1.79254e-07	108961	E2F transcription factor 8
Robo2	1288.98	1.11279	0.165594	6.71998	1.81745e-11	9.20428e-11	268902	roundabout guidance receptor 2
Rab11a	5311.69	1.11132	0.101855	10.9108	1.02385e-27	3.27887e-26	53869	RAB11A	member RAS oncogene family
Esrp2	2219.01	1.11003	0.0968829	11.4574	2.15879e-30	8.9261e-29	77411	epithelial splicing regulatory protein 2
Sec23b	3026.32	1.10997	0.148493	7.47491	7.72587e-14	5.27072e-13	27054	SEC23 homolog B	COPII coat complex component
Hif3a	648.183	1.10981	0.22793	4.8691	1.12107e-06	3.04428e-06	53417	hypoxia inducible factor 3	alpha subunit
Pop1	373.899	1.10973	0.164199	6.75846	1.3947e-11	7.16979e-11	67724	processing of precursor 1	ribonuclease P/MRP family	(S. cerevisiae)
Dapk2	1930.74	1.10945	0.0637609	17.4001	8.23598e-68	5.26417e-65	13143	death-associated protein kinase 2
Sppl2a	8550.53	1.10929	0.160042	6.93122	4.17212e-12	2.289e-11	66552	signal peptide peptidase like 2A
Cars	1493.73	1.10898	0.112747	9.83594	7.88265e-23	1.58688e-21	27267	cysteinyl-tRNA synthetase
Scnn1b	171.798	1.10761	0.392576	2.8214	0.00478152	0.00776997	20277	sodium channel	nonvoltage-gated 1 beta
P4hb	32212.1	1.10752	0.107759	10.2778	8.87471e-25	2.13383e-23	18453	prolyl 4-hydroxylase	beta polypeptide
Ept1	3590.93	1.1057	0.0857595	12.893	4.9274e-38	3.9574e-36	NA	NA
Prpf4	1224.07	1.10492	0.127667	8.65473	4.94075e-18	5.66874e-17	70052	pre-mRNA processing factor 4
Abce1	3853.67	1.10295	0.125185	8.81052	1.24572e-18	1.55234e-17	24015	ATP-binding cassette	sub-family E (OABP)	member 1
Actn4	29003.6	1.10287	0.115246	9.56974	1.07176e-21	1.87681e-20	60595	actinin alpha 4
Dera	1702.21	1.10263	0.0828463	13.3093	2.04327e-40	2.03531e-38	232449	deoxyribose-phosphate aldolase (putative)
Rrs1	1027.55	1.09984	0.116017	9.47997	2.54349e-21	4.25024e-20	59014	ribosome biogenesis regulator 1
Dynlt1a	129.9	1.09979	0.190673	5.76793	8.02523e-09	2.90268e-08	100310872	dynein light chain Tctex-type 1A
Hspa4l	2208.99	1.09935	0.176728	6.22056	4.95379e-10	2.09054e-09	18415	heat shock protein 4 like
Bfsp1	585.164	1.09912	0.134184	8.19113	2.58779e-16	2.44588e-15	12075	beaded filament structural protein 1	in lens-CP94
Smpd3	8184.82	1.09843	0.104241	10.5373	5.81166e-26	1.55045e-24	58994	sphingomyelin phosphodiesterase 3	neutral
Erh	1278.92	1.09721	0.115392	9.50857	1.93294e-21	3.26556e-20	13877	ERH mRNA splicing and mitosis factor
Naa50	3571.82	1.09717	0.112209	9.7779	1.40085e-22	2.7305e-21	72117	N(alpha)-acetyltransferase 50	NatE catalytic subunit
Rad54l	400.227	1.09609	0.215696	5.08166	3.74158e-07	1.08376e-06	19366	RAD54 like (S. cerevisiae)
Bub1	836.754	1.09418	0.201935	5.41846	6.01133e-08	1.94914e-07	12235	BUB1	mitotic checkpoint serine/threonine kinase
Mir5046	157.312	1.09406	0.195674	5.59125	2.2544e-08	7.7383e-08	100628576	microRNA 5046
Gnl3	1513.09	1.09347	0.167654	6.52221	6.92811e-11	3.27208e-10	30877	guanine nucleotide binding protein-like 3 (nucleolar)
Nek2	1722.08	1.09202	0.159051	6.86586	6.60898e-12	3.53986e-11	18005	NIMA (never in mitosis gene a)-related expressed kinase 2
Gm13363	1465.1	1.09138	0.177493	6.14887	7.80355e-10	3.20929e-09	433406	predicted gene 13363
Mphosph10	860.235	1.09099	0.122415	8.91226	5.00018e-19	6.55579e-18	67973	M-phase phosphoprotein 10 (U3 small nucleolar ribonucleoprotein)
Nup93	1511.52	1.09052	0.130193	8.37622	5.46541e-17	5.58557e-16	71805	nucleoporin 93
Rps6ka4	1928.68	1.09049	0.0773215	14.1033	3.62486e-45	5.45151e-43	56613	ribosomal protein S6 kinase	polypeptide 4
Ccnd1	4755.04	1.08877	0.211689	5.14325	2.70021e-07	8.01029e-07	12443	cyclin D1
Zdhhc2	719.643	1.08847	0.16711	6.51351	7.34155e-11	3.46095e-10	70546	zinc finger	DHHC domain containing 2
Fam102b	3944.35	1.08573	0.153873	7.05599	1.71372e-12	9.83848e-12	329739	family with sequence similarity 102	member B
Nipal1	1415.55	1.08515	0.156582	6.93023	4.2017e-12	2.3044e-11	70701	NIPA-like domain containing 1
Cdca8	1472.89	1.08482	0.200563	5.40885	6.34291e-08	2.05275e-07	52276	cell division cycle associated 8
P2ry2	784.956	1.08479	0.211201	5.1363	2.802e-07	8.28981e-07	18442	purinergic receptor P2Y	G-protein coupled 2
Lsm5	401.3	1.08464	0.119494	9.077	1.11611e-19	1.57219e-18	66373	LSM5 homolog	U6 small nuclear RNA and mRNA degradation associated
Gpd2	3334.19	1.08406	0.173779	6.23816	4.42735e-10	1.87586e-09	14571	glycerol phosphate dehydrogenase 2	mitochondrial
Fos	4568.37	1.08343	0.48771	2.22146	0.02632	0.0378787	14281	FBJ osteosarcoma oncogene
Mboat1	10682.8	1.08312	0.138421	7.82478	5.08539e-15	4.03152e-14	218121	membrane bound O-acyltransferase domain containing 1
Gsg2	415.729	1.08293	0.148256	7.30448	2.78337e-13	1.7636e-12	NA	NA
Clec2h	9248.63	1.08178	0.163756	6.60606	3.94677e-11	1.91411e-10	94071	C-type lectin domain family 2	member h
Adam10	5080.51	1.08089	0.121002	8.93285	4.15164e-19	5.53246e-18	11487	a disintegrin and metallopeptidase domain 10
Rrp1b	787.759	1.08047	0.183578	5.88563	3.96538e-09	1.49383e-08	72462	ribosomal RNA processing 1 homolog B (S. cerevisiae)
Arhgef10l	2624.52	1.08018	0.103672	10.4192	2.02634e-25	5.16347e-24	72754	Rho guanine nucleotide exchange factor (GEF) 10-like
Ccnb1	1250.66	1.07978	0.204742	5.27386	1.33584e-07	4.13809e-07	268697	cyclin B1
Mcm5	1932.36	1.07974	0.197112	5.47783	4.30571e-08	1.42748e-07	17218	minichromosome maintenance complex component 5
4833418N02Rik	152.57	1.0796	0.259845	4.15478	3.25604e-05	7.21683e-05	74597	RIKEN cDNA 4833418N02 gene
Ffar4	508.844	1.07824	0.284577	3.78891	0.000151308	0.000305123	107221	free fatty acid receptor 4
Rad23b	5270.99	1.07758	0.0919647	11.7173	1.03885e-31	4.78556e-30	19359	RAD23 homolog B	nucleotide excision repair protein
Mrto4	882.239	1.07712	0.146254	7.36475	1.77478e-13	1.15361e-12	69902	mRNA turnover 4	ribosome maturation factor
Lypd6b	170.767	1.07706	0.186372	5.77905	7.5122e-09	2.73074e-08	71897	LY6/PLAUR domain containing 6B
Gcnt3	1471.08	1.07651	0.184179	5.84494	5.06757e-09	1.88178e-08	72077	glucosaminyl (N-acetyl) transferase 3	mucin type
Smc2	1485.95	1.07574	0.157417	6.83369	8.27572e-12	4.37757e-11	14211	structural maintenance of chromosomes 2
Ccnc	860.857	1.07513	0.124308	8.64891	5.19951e-18	5.9434e-17	51813	cyclin C
Cacybp	1993.99	1.07497	0.136792	7.85849	3.88798e-15	3.13243e-14	12301	calcyclin binding protein
Snora16a	35.1065	1.07402	0.267144	4.02037	5.81062e-05	0.000124699	100310813	small nucleolar RNA	H/ACA box 16A
Mkrn2os	1821.7	1.0739	0.152134	7.05886	1.67869e-12	9.64823e-12	70291	makorin	ring finger protein 2	opposite strand
Lrp2bp	19.9003	1.07377	0.425337	2.52452	0.0115855	0.0177137	67620	Lrp2 binding protein
Chaf1a	877.36	1.07259	0.171121	6.26798	3.6576e-10	1.56638e-09	27221	chromatin assembly factor 1	subunit A (p150)
Ppp2r1b	1546.35	1.07254	0.105295	10.186	2.29e-24	5.31447e-23	73699	protein phosphatase 2	regulatory subunit A	beta
Clspn	668.163	1.072	0.215283	4.97951	6.37468e-07	1.79394e-06	269582	claspin
Nup50	2855.78	1.07189	0.111848	9.58342	9.38854e-22	1.65922e-20	18141	nucleoporin 50
Gnai3	6387.47	1.0704	0.0926418	11.5542	7.03378e-31	3.01391e-29	14679	guanine nucleotide binding protein (G protein)	alpha inhibiting 3
Aldh18a1	2067.67	1.06849	0.165152	6.46975	9.81643e-11	4.55349e-10	56454	aldehyde dehydrogenase 18 family	member A1
Actr2	9021.36	1.06827	0.0955685	11.1781	5.22245e-29	1.93508e-27	66713	ARP2 actin-related protein 2
Tars	3789.48	1.06735	0.0985105	10.8349	2.35323e-27	7.16241e-26	110960	threonyl-tRNA synthetase
Spdl1	429.191	1.06667	0.16766	6.36213	1.98971e-10	8.81122e-10	70385	spindle apparatus coiled-coil protein 1
Serinc2	6152.05	1.06648	0.081738	13.0476	6.55787e-39	5.58877e-37	230779	serine incorporator 2
Ranbp1	2486.17	1.06624	0.145997	7.30316	2.81091e-13	1.78032e-12	19385	RAN binding protein 1
Mars	1802.89	1.06445	0.140929	7.55307	4.25125e-14	3.00803e-13	216443	methionine-tRNA synthetase
Thop1	1488.15	1.06374	0.0798505	13.3216	1.73338e-40	1.73791e-38	50492	thimet oligopeptidase 1
Rad51ap1	366.121	1.06299	0.186508	5.69947	1.20182e-08	4.27055e-08	19362	RAD51 associated protein 1
Pak1	3987.96	1.06297	0.109173	9.73658	2.10519e-22	4.00665e-21	18479	p21 (RAC1) activated kinase 1
Grwd1	665.798	1.06247	0.171978	6.17796	6.49348e-10	2.70679e-09	101612	glutamate-rich WD repeat containing 1
Plch1	1670.66	1.06233	0.125111	8.49106	2.04761e-17	2.1996e-16	269437	phospholipase C	eta 1
Gale	9271.64	1.0619	0.11128	9.54259	1.39305e-21	2.39836e-20	74246	galactose-4-epimerase	UDP
Hn1l	2837.58	1.06127	0.0869831	12.2009	3.07473e-34	1.80024e-32	NA	NA
Egr1	1698.84	1.06066	0.492689	2.15281	0.0313339	0.0444851	13653	early growth response 1
Trim72	329.752	1.06002	0.204238	5.19009	2.10193e-07	6.33279e-07	434246	tripartite motif-containing 72
Nucb2	716.796	1.05747	0.230493	4.58786	4.47809e-06	1.11607e-05	53322	nucleobindin 2
Lsm4	2534.1	1.05679	0.0723956	14.5975	2.91472e-48	5.51998e-46	50783	LSM4 homolog	U6 small nuclear RNA and mRNA degradation associated
Il4ra	2680.26	1.05676	0.164396	6.42814	1.29171e-10	5.89726e-10	16190	interleukin 4 receptor	alpha
Clca3a2	1456.17	1.05675	0.290715	3.63499	0.00027799	0.000540888	80797	chloride channel accessory 3A2
Mpp6	1243.95	1.05674	0.0984682	10.7318	7.2149e-27	2.10813e-25	56524	membrane protein	palmitoylated 6 (MAGUK p55 subfamily member 6)
Calr	30418.2	1.05672	0.152234	6.94146	3.88076e-12	2.13525e-11	12317	calreticulin
Zmynd19	396.561	1.05644	0.142487	7.41427	1.22296e-13	8.1248e-13	67187	zinc finger	MYND domain containing 19
Spag4	14.1191	1.05526	0.49038	2.15192	0.0314039	0.044568	245865	sperm associated antigen 4
Adss	3753.9	1.05525	0.0927098	11.3822	5.12627e-30	2.06396e-28	11566	adenylosuccinate synthetase	non muscle
Cdc7	379.747	1.05444	0.156388	6.74248	1.55706e-11	7.95117e-11	12545	cell division cycle 7 (S. cerevisiae)
Aars	3688.84	1.05406	0.116403	9.05528	1.36219e-19	1.9118e-18	234734	alanyl-tRNA synthetase
Naa15	2771.59	1.05388	0.0798127	13.2045	8.26767e-40	7.78074e-38	74838	N(alpha)-acetyltransferase 15	NatA auxiliary subunit
Aunip	130.978	1.05362	0.252032	4.18049	2.90876e-05	6.48835e-05	69885	aurora kinase A and ninein interacting protein
Rab26os	151.62	1.05344	0.172059	6.12255	9.20873e-10	3.75796e-09	75614	RAB26	member RAS oncogene family	opposite strand
Capn9	714.211	1.05312	0.254891	4.13164	3.60177e-05	7.93953e-05	73647	calpain 9
Katnbl1	644.894	1.05282	0.122863	8.56901	1.04379e-17	1.15026e-16	72425	katanin p80 subunit B like 1
Aurka	1097.58	1.05272	0.19627	5.36363	8.15645e-08	2.60071e-07	20878	aurora kinase A
Ptpn12	1751.49	1.05197	0.131555	7.99644	1.28071e-15	1.09449e-14	19248	protein tyrosine phosphatase	non-receptor type 12
Eif6	6734.87	1.05093	0.0825232	12.7349	3.78162e-37	2.80242e-35	16418	eukaryotic translation initiation factor 6
Nasp	2139.68	1.0509	0.124035	8.47255	2.40076e-17	2.56282e-16	50927	nuclear autoantigenic sperm protein (histone-binding)
Cast	5169.21	1.04979	0.134438	7.80872	5.77735e-15	4.53787e-14	12380	calpastatin
Ssr1	7925.17	1.04905	0.118344	8.86437	7.69387e-19	9.80266e-18	107513	signal sequence receptor	alpha
Dna2	374.594	1.04859	0.187594	5.58968	2.2749e-08	7.80343e-08	327762	DNA replication helicase/nuclease 2
Ctsc	5028.64	1.04847	0.148008	7.08387	1.4018e-12	8.14222e-12	13032	cathepsin C
Lacc1	666.537	1.04741	0.119299	8.77975	1.63839e-18	2.01225e-17	210808	laccase domain containing 1
AW112010	6331.76	1.04675	0.234022	4.47286	7.7182e-06	1.86776e-05	107350	expressed sequence AW112010
Actr3	14044.5	1.04647	0.0964583	10.8489	2.01754e-27	6.17744e-26	74117	ARP3 actin-related protein 3
Slc35b1	2757.04	1.04645	0.137576	7.60636	2.81914e-14	2.03797e-13	110172	solute carrier family 35	member B1
4932438H23Rik	92.4447	1.04574	0.239126	4.37316	1.22463e-05	2.88304e-05	74387	RIKEN cDNA 4932438H23 gene
Psmd1	5092.99	1.04569	0.105124	9.94717	2.59461e-23	5.42251e-22	70247	proteasome (prosome	macropain) 26S subunit	non-ATPase	1
Avpi1	343.127	1.04545	0.175506	5.95676	2.57292e-09	9.92421e-09	69534	arginine vasopressin-induced 1
Ppp4r1	2911.63	1.04528	0.083738	12.4827	9.27771e-36	6.00507e-34	70351	protein phosphatase 4	regulatory subunit 1
Uchl3	1005.17	1.0452	0.0914086	11.4344	2.81454e-30	1.15751e-28	50933	ubiquitin carboxyl-terminal esterase L3 (ubiquitin thiolesterase)
Xdh	6358.28	1.04517	0.23796	4.39221	1.12205e-05	2.65909e-05	22436	xanthine dehydrogenase
Eif4e	2411.61	1.04511	0.105877	9.87102	5.55968e-23	1.13866e-21	13684	eukaryotic translation initiation factor 4E
Ppih	778.688	1.04452	0.115722	9.0261	1.77892e-19	2.46066e-18	66101	peptidyl prolyl isomerase H
Set	5174.75	1.04356	0.092961	11.2257	3.04796e-29	1.14597e-27	56086	SET nuclear oncogene
Nfatc2	661.472	1.04343	0.170996	6.10204	1.04721e-09	4.23745e-09	18019	nuclear factor of activated T cells	cytoplasmic	calcineurin dependent 2
Bnip3	1264.12	1.04339	0.251508	4.14853	3.34618e-05	7.40699e-05	12176	BCL2/adenovirus E1B interacting protein 3
Skp1a	7943.87	1.04255	0.11384	9.15802	5.2856e-20	7.70733e-19	21402	S-phase kinase-associated protein 1A
Mst1r	4038.22	1.04243	0.105711	9.86121	6.13061e-23	1.24892e-21	19882	macrophage stimulating 1 receptor (c-met-related tyrosine kinase)
Uap1	7363.14	1.042	0.106168	9.81457	9.74554e-23	1.94657e-21	107652	UDP-N-acetylglucosamine pyrophosphorylase 1
Slc2a1	5406.93	1.04164	0.20265	5.14011	2.74578e-07	8.13605e-07	20525	solute carrier family 2 (facilitated glucose transporter)	member 1
Mir3962	115.593	1.03946	0.24176	4.29957	1.71131e-05	3.94582e-05	100628615	microRNA 3962
Arl1	4034.76	1.03882	0.129941	7.9945	1.30099e-15	1.10997e-14	104303	ADP-ribosylation factor-like 1
Arf4	11430.5	1.03829	0.118848	8.73628	2.40907e-18	2.88037e-17	11843	ADP-ribosylation factor 4
Psmd2	8228.44	1.03703	0.0809204	12.8155	1.34298e-37	1.02494e-35	21762	proteasome (prosome	macropain) 26S subunit	non-ATPase	2
Pole2	298.862	1.03656	0.156656	6.61679	3.67072e-11	1.78701e-10	18974	polymerase (DNA directed)	epsilon 2 (p59 subunit)
Tagln2	11673.8	1.0349	0.114321	9.05266	1.39528e-19	1.95467e-18	21346	transgelin 2
Fkbp4	11119.5	1.03386	0.0969015	10.6692	1.41844e-26	4.02941e-25	14228	FK506 binding protein 4
Cd44	1868.69	1.03386	0.20132	5.1354	2.81543e-07	8.32314e-07	12505	CD44 antigen
Banf1	3253.95	1.03369	0.0859746	12.0232	2.68419e-33	1.42476e-31	23825	barrier to autointegration factor 1
Agps	2899.27	1.03302	0.119338	8.65628	4.87419e-18	5.60076e-17	228061	alkylglycerone phosphate synthase
Yrdc	961.63	1.03259	0.125893	8.20215	2.36125e-16	2.25187e-15	230734	yrdC domain containing (E.coli)
Nol10	476.368	1.03219	0.121853	8.47083	2.43645e-17	2.5937e-16	217431	nucleolar protein 10
Hilpda	267.393	1.03194	0.321461	3.21015	0.00132668	0.00234219	69573	hypoxia inducible lipid droplet associated
Siah1b	198.241	1.03165	0.167341	6.16496	7.05015e-10	2.92114e-09	20438	siah E3 ubiquitin protein ligase 1B
Defb45	132.662	1.03136	0.462897	2.22806	0.0258766	0.0373211	433490	defensin beta 45
Fancb	196.946	1.03109	0.195033	5.28677	1.24495e-07	3.87374e-07	237211	Fanconi anemia	complementation group B
Spink4	14536.1	1.03095	0.173666	5.93639	2.91364e-09	1.11571e-08	20731	serine peptidase inhibitor	Kazal type 4
Epb4.1l4a	552.042	1.03062	0.0922294	11.1745	5.43281e-29	2.00818e-27	NA	NA
Rangap1	4767.68	1.03047	0.127843	8.06043	7.60252e-16	6.74899e-15	19387	RAN GTPase activating protein 1
Stk40	3111.71	1.02933	0.0932658	11.0365	2.54741e-28	8.72259e-27	74178	serine/threonine kinase 40
Alg8	921.605	1.02866	0.159594	6.44548	1.15239e-10	5.28867e-10	381903	asparagine-linked glycosylation 8 (alpha-1	3-glucosyltransferase)
Ran	5750.07	1.02795	0.106781	9.62675	6.16498e-22	1.11129e-20	19384	RAN	member RAS oncogene family
Mvp	13445.2	1.02724	0.0803859	12.7789	2.15196e-37	1.60248e-35	78388	major vault protein
Gbp2	4786.18	1.02625	0.398283	2.57669	0.00997507	0.0154579	14469	guanylate binding protein 2
Btbd19	239.264	1.02597	0.177196	5.79003	7.03718e-09	2.56963e-08	78611	BTB (POZ) domain containing 19
Pik3c2g	34.7384	1.02569	0.316365	3.24211	0.00118647	0.00210872	18705	phosphatidylinositol-4-phosphate 3-kinase catalytic subunit type 2 gamma
Snord35a	34.0904	1.02511	0.31114	3.29469	0.000985303	0.0017738	27211	small nucleolar RNA	C/D box 35A
Gt(ROSA)26Sor	640.783	1.02495	0.309886	3.30752	0.000941251	0.00169968	14910	gene trap ROSA 26	Philippe Soriano
Zfp750	660.012	1.02396	0.157392	6.50583	7.72652e-11	3.6335e-10	319530	zinc finger protein 750
Car9	2660.15	1.02385	0.155319	6.59188	4.34281e-11	2.09823e-10	230099	carbonic anhydrase 9
B3gnt3	9664.04	1.02367	0.107043	9.56317	1.14201e-21	1.99299e-20	72297	UDP-GlcNAc:betaGal beta-1	3-N-acetylglucosaminyltransferase 3
Snrpd1	1479.79	1.02323	0.137454	7.44414	9.75751e-14	6.5678e-13	20641	small nuclear ribonucleoprotein D1
Ppm1g	4258.83	1.02211	0.11335	9.0173	1.92775e-19	2.65217e-18	14208	protein phosphatase 1G (formerly 2C)	magnesium-dependent	gamma isoform
Degs2	4373.36	1.02166	0.0922428	11.0758	1.64363e-28	5.76963e-27	70059	delta(4)-desaturase	sphingolipid 2
Sat1	6311.34	1.02141	0.0973127	10.4961	9.0002e-26	2.36815e-24	20229	spermidine/spermine N1-acetyl transferase 1
Rab27a	1406.1	1.02092	0.149863	6.81236	9.60105e-12	5.03866e-11	11891	RAB27A	member RAS oncogene family
Xbp1	9698.52	1.02064	0.0924419	11.0409	2.42697e-28	8.32881e-27	22433	X-box binding protein 1
Mms22l	559.949	1.02041	0.144559	7.05876	1.67998e-12	9.65204e-12	212377	MMS22-like	DNA repair protein
Raph1	3916.97	1.01952	0.181079	5.63025	1.79949e-08	6.25518e-08	77300	Ras association (RalGDS/AF-6) and pleckstrin homology domains 1
2020-09-11	1914.14	1.01942	0.156882	6.49799	8.14025e-11	3.81987e-10	52398	septin 11
Tmod3	3885.68	1.01938	0.083151	12.2593	1.49719e-34	9.11382e-33	50875	tropomodulin 3
Stx19	59.5599	1.01905	0.24383	4.17935	2.92341e-05	6.51723e-05	68159	syntaxin 19
Ube2c	2457.03	1.01898	0.224044	4.54811	5.41304e-06	1.33455e-05	68612	ubiquitin-conjugating enzyme E2C
Plagl2	3984.4	1.01878	0.10937	9.31497	1.21984e-20	1.9036e-19	54711	pleiomorphic adenoma gene-like 2
Gm4925	58.7576	1.0187	0.274724	3.70808	0.000208839	0.00041406	237433	predicted gene 4925
Krt85	101.593	1.01857	0.228489	4.45788	8.2776e-06	1.99338e-05	53622	keratin 85
Pdss1	1138.75	1.01823	0.116162	8.76558	1.85816e-18	2.26045e-17	56075	prenyl (solanesyl) diphosphate synthase	subunit 1
G3bp1	6232.35	1.01802	0.0799475	12.7336	3.84894e-37	2.83859e-35	27041	GTPase activating protein (SH3 domain) binding protein 1
Sdc1	5555.03	1.01772	0.159648	6.37475	1.8326e-10	8.16972e-10	20969	syndecan 1
Heatr1	1377.78	1.01756	0.130748	7.78265	7.1023e-15	5.53323e-14	217995	HEAT repeat containing 1
Slc39a10	607.653	1.01699	0.166761	6.09846	1.07096e-09	4.32445e-09	227059	solute carrier family 39 (zinc transporter)	member 10
Metap2	5761.09	1.01515	0.0977527	10.3849	2.9042e-25	7.26761e-24	56307	methionine aminopeptidase 2
Nlrp10	383.547	1.0148	0.271663	3.7355	0.000187341	0.000373659	244202	NLR family	pyrin domain containing 10
Ifi44	195.113	1.01474	0.313472	3.2371	0.00120752	0.0021439	99899	interferon-induced protein 44
Lsm2	807.718	1.01463	0.145855	6.95641	3.49054e-12	1.93512e-11	27756	LSM2 homolog	U6 small nuclear RNA and mRNA degradation associated
Cep76	314.817	1.01453	0.140627	7.21437	5.41853e-13	3.31156e-12	225659	centrosomal protein 76
Elovl1	3635.69	1.01437	0.0715065	14.1857	1.12321e-45	1.79479e-43	54325	elongation of very long chain fatty acids (FEN1/Elo2	SUR4/Elo3	yeast)-like 1
Cmpk1	12575.9	1.01374	0.119479	8.4847	2.16283e-17	2.31689e-16	66588	cytidine monophosphate (UMP-CMP) kinase 1
Pls1	8529.75	1.01354	0.157878	6.41978	1.36471e-10	6.19371e-10	102502	plastin 1 (I-isoform)
Gm5434	31.3397	1.01351	0.34163	2.96668	0.00301036	0.00504688	432649	ubiquitin-conjugating enzyme E2F (putative) pseudogene
Rem2	32.1168	1.01328	0.293499	3.45241	0.000555609	0.00103611	140743	rad and gem related GTP binding protein 2
Krt20	22746	1.01311	0.206744	4.90029	9.56977e-07	2.62378e-06	66809	keratin 20
Gm6793	794.616	1.01297	0.107014	9.46573	2.91515e-21	4.85015e-20	627828	heterogeneous nuclear ribonucleoprotein A3 pseudogene
Crlf1	36.9574	1.0129	0.416044	2.43459	0.0149087	0.0223907	12931	cytokine receptor-like factor 1
Polr2d	662.966	1.01263	0.0915617	11.0595	1.97178e-28	6.82778e-27	69241	polymerase (RNA) II (DNA directed) polypeptide D
Mcts2	285.828	1.0124	0.158376	6.39238	1.63324e-10	7.33215e-10	66405	malignant T cell amplified sequence 2
Ccdc34	1458.24	1.01202	0.193293	5.23565	1.64403e-07	5.02881e-07	68201	coiled-coil domain containing 34
Ykt6	4194.27	1.01162	0.0813156	12.4407	1.57089e-35	1.00406e-33	56418	YKT6 v-SNARE homolog (S. cerevisiae)
Ippk	1213.54	1.01109	0.132027	7.65817	1.88601e-14	1.39026e-13	75678	inositol 1	3	4	5	6-pentakisphosphate 2-kinase
Lrrk1	2974.29	1.01012	0.0702584	14.3773	7.18551e-47	1.22473e-44	233328	leucine-rich repeat kinase 1
5730408K05Rik	86.6535	1.00926	0.246355	4.09679	4.18926e-05	9.16344e-05	67531	RIKEN cDNA 5730408K05 gene
Rars	3558.65	1.00906	0.115205	8.75883	1.97294e-18	2.3906e-17	104458	arginyl-tRNA synthetase
Snord34	36.0144	1.00905	0.288606	3.49629	0.000471777	0.000889402	27210	small nucleolar RNA	C/D box 34
Sf3b5	1556.24	1.00852	0.101955	9.89178	4.51924e-23	9.29291e-22	66125	splicing factor 3b	subunit 5
Nod2	211.336	1.00851	0.23029	4.37933	1.19047e-05	2.81123e-05	257632	nucleotide-binding oligomerization domain containing 2
Appl1	2849.98	1.00826	0.0826413	12.2004	3.09292e-34	1.80401e-32	72993	adaptor protein	phosphotyrosine interaction	PH domain and leucine zipper containing 1
Lgalsl	2294.77	1.00799	0.139285	7.23688	4.59121e-13	2.83303e-12	216551	lectin	galactoside binding-like
Tmem79	1449.95	1.00675	0.0953687	10.5564	4.74619e-26	1.28181e-24	71913	transmembrane protein 79
Tgfa	986.602	1.00671	0.166039	6.0631	1.33519e-09	5.33521e-09	21802	transforming growth factor alpha
Hspd1	10510.4	1.00637	0.132511	7.5946	3.08756e-14	2.22362e-13	15510	heat shock protein 1 (chaperonin)
Sbno2	5492.92	1.00574	0.0986503	10.195	2.08694e-24	4.8653e-23	216161	strawberry notch 2
Usp14	2599.04	1.00562	0.0912442	11.0212	3.0195e-28	1.0225e-26	59025	ubiquitin specific peptidase 14
Gsta3	819.11	1.00551	0.228072	4.40875	1.0397e-05	2.47386e-05	14859	glutathione S-transferase	alpha 3
Prdx1	18461.8	1.00542	0.077299	13.007	1.11707e-38	9.31292e-37	18477	peroxiredoxin 1
Crk	7469.5	1.00539	0.109727	9.16267	5.06298e-20	7.41089e-19	12928	v-crk avian sarcoma virus CT10 oncogene homolog
Lyar	948.714	1.00412	0.177625	5.65303	1.5764e-08	5.51344e-08	17089	Ly1 antibody reactive clone
Shroom2	1073.16	1.00267	0.131604	7.61886	2.55931e-14	1.85801e-13	110380	shroom family member 2
Mad2l1	1318.9	1.00262	0.158531	6.32442	2.54183e-10	1.10772e-09	56150	MAD2 mitotic arrest deficient-like 1
Plscr1	5408.37	1.00248	0.103386	9.69646	3.12145e-22	5.84653e-21	22038	phospholipid scramblase 1
Sun3	47.6512	1.00205	0.391604	2.55882	0.0105027	0.0162035	194974	Sad1 and UNC84 domain containing 3
Lsm12	894.591	1.00158	0.102173	9.80283	1.0947e-22	2.17521e-21	268490	LSM12 homolog
Mcm10	713.882	1.00082	0.214249	4.67131	2.99286e-06	7.63139e-06	70024	minichromosome maintenance 10 replication initiation factor
Zdhhc3	3524.61	1.00001	0.0612941	16.315	7.72577e-60	3.0388e-57	69035	zinc finger	DHHC domain containing 3
Flt1	218.484	-1.00011	0.226017	-4.42493	9.64744e-06	2.30301e-05	14254	FMS-like tyrosine kinase 1
9030625G05Rik	46.534	-1.00019	0.40759	-2.4539	0.0141316	0.0213009	71545	RIKEN cDNA 9030625G05 gene
Serpinh1	2578.94	-1.00024	0.234536	-4.26476	2.00119e-05	4.56819e-05	12406	serine (or cysteine) peptidase inhibitor	clade H	member 1
Pld4	349.614	-1.0003	0.291378	-3.43302	0.000596909	0.00110774	104759	phospholipase D family	member 4
Plekhg1	579.052	-1.00069	0.135115	-7.40623	1.29944e-13	8.5957e-13	213783	pleckstrin homology domain containing	family G (with RhoGef domain) member 1
Zfyve1	1399.51	-1.00092	0.122795	-8.15116	3.60464e-16	3.33707e-15	217695	zinc finger	FYVE domain containing 1
Usp11	308.868	-1.00165	0.137435	-7.28816	3.14222e-13	1.97872e-12	236733	ubiquitin specific peptidase 11
Irf4	304.429	-1.00184	0.329105	-3.04412	0.00233359	0.00397306	16364	interferon regulatory factor 4
Psg17	32.8377	-1.00249	0.357205	-2.80648	0.00500865	0.00810899	26437	pregnancy specific glycoprotein 17
Pkia	328.889	-1.00391	0.122759	-8.1779	2.88826e-16	2.71816e-15	18767	protein kinase inhibitor	alpha
Hspg2	4385.42	-1.00456	0.161957	-6.20266	5.55178e-10	2.33161e-09	15530	perlecan (heparan sulfate proteoglycan 2)
Pla2g7	405.09	-1.00532	0.337457	-2.97911	0.00289083	0.00485563	27226	phospholipase A2	group VII (platelet-activating factor acetylhydrolase	plasma)
Ptpn13	802.375	-1.00669	0.09895	-10.1738	2.59656e-24	6.00772e-23	19249	protein tyrosine phosphatase	non-receptor type 13
1700019G17Rik	784.302	-1.00803	0.202937	-4.96719	6.79309e-07	1.90574e-06	NA	NA
1190005I06Rik	35.0211	-1.00808	0.2401	-4.19857	2.68605e-05	6.01694e-05	68918	RIKEN cDNA 1190005I06 gene
Clip4	136.086	-1.00871	0.335315	-3.00825	0.00262759	0.00443521	78785	CAP-GLY domain containing linker protein family	member 4
Nfkbie	295.32	-1.00889	0.222409	-4.53617	5.72841e-06	1.40891e-05	18037	nuclear factor of kappa light polypeptide gene enhancer in B cells inhibitor	epsilon
Ctxn1	266.954	-1.00923	0.190633	-5.29411	1.19599e-07	3.72971e-07	330695	cortexin 1
Gm11437	56.7247	-1.00928	0.288738	-3.49551	0.000473165	0.000891799	628813	predicted gene 11437
Ptger2	56.1053	-1.00979	0.456435	-2.21234	0.0269431	0.0387246	19217	prostaglandin E receptor 2 (subtype EP2)
Pltp	550.049	-1.00995	0.269176	-3.752	0.000175426	0.000350807	18830	phospholipid transfer protein
Bfsp2	28.491	-1.01239	0.422111	-2.3984	0.0164668	0.0245387	107993	beaded filament structural protein 2	phakinin
Dok3	345.862	-1.01313	0.287461	-3.52442	0.000424414	0.000805556	27261	docking protein 3
BC089597	52.5455	-1.01519	0.362184	-2.80296	0.00506354	0.00819093	NA	NA
Itgal	489.06	-1.01697	0.313169	-3.24736	0.00116482	0.00207265	16408	integrin alpha L
Iqcg	41.3706	-1.01698	0.246678	-4.12269	3.74466e-05	8.23557e-05	69707	IQ motif containing G
Rgmb	1612.13	-1.0171	0.0793752	-12.8138	1.37313e-37	1.04276e-35	68799	repulsive guidance molecule family member B
Ppic	258.937	-1.01902	0.269405	-3.78249	0.000155269	0.000312617	19038	peptidylprolyl isomerase C
Btk	223.313	-1.01924	0.256912	-3.96726	7.27032e-05	0.000153787	12229	Bruton agammaglobulinemia tyrosine kinase
Trim30b	28.927	-1.01997	0.466838	-2.18485	0.0288997	0.0413122	244183	tripartite motif-containing 30B
Kif9	82.2899	-1.02027	0.18898	-5.39884	6.70748e-08	2.162e-07	16578	kinesin family member 9
4930552P12Rik	48.3733	-1.02117	0.28673	-3.56145	0.000368812	0.000704906	77594	RIKEN cDNA 4930552P12 gene
Mtus2	199.336	-1.02206	0.255306	-4.00325	6.24773e-05	0.000133464	77521	microtubule associated tumor suppressor candidate 2
Adamtsl4	699.599	-1.02231	0.201049	-5.08488	3.6785e-07	1.06649e-06	229595	ADAMTS-like 4
Trp53i13	134.538	-1.02395	0.163716	-6.25443	3.98981e-10	1.69822e-09	216964	transformation related protein 53 inducible protein 13
Ano5	28.3126	-1.02473	0.319529	-3.20701	0.00134122	0.00236623	233246	anoctamin 5
Cbx7	1102.92	-1.02592	0.154143	-6.65566	2.82029e-11	1.39334e-10	52609	chromobox 7
Pde3b	551.923	-1.02623	0.164295	-6.24627	4.20377e-10	1.78532e-09	18576	phosphodiesterase 3B	cGMP-inhibited
D330041H03Rik	69.4323	-1.02675	0.218542	-4.69817	2.62498e-06	6.75738e-06	654822	RIKEN cDNA D330041H03 gene
Arap3	260.251	-1.02683	0.179959	-5.70595	1.15696e-08	4.11495e-08	106952	ArfGAP with RhoGAP domain	ankyrin repeat and PH domain 3
Il1rl2	65.1838	-1.02687	0.297171	-3.45548	0.000549311	0.00102536	107527	interleukin 1 receptor-like 2
Dnaaf3	82.697	-1.02742	0.267969	-3.83411	0.000126021	0.000257343	436022	dynein	axonemal assembly factor 3
Ptprn	451.654	-1.02795	0.267644	-3.84072	0.000122675	0.000250878	19275	protein tyrosine phosphatase	receptor type	N
Fkbp10	350.432	-1.02801	0.239763	-4.28762	1.80597e-05	4.15347e-05	14230	FK506 binding protein 10
Gm5148	16.6529	-1.02803	0.363864	-2.82532	0.00472341	0.0076845	381438	predicted gene 5148
Cass4	21.7867	-1.02855	0.433678	-2.37169	0.0177067	0.0262334	320664	Cas scaffolding protein family member 4
Abca2	687.331	-1.0295	0.148621	-6.92698	4.29908e-12	2.35444e-11	11305	ATP-binding cassette	sub-family A (ABC1)	member 2
Zfp383	120.531	-1.02982	0.143294	-7.18676	6.63478e-13	4.01489e-12	73729	zinc finger protein 383
Cd28	86.4327	-1.03075	0.413955	-2.49002	0.0127737	0.0193875	12487	CD28 antigen
Dmwd	343.205	-1.03076	0.166726	-6.18234	6.31572e-10	2.63556e-09	13401	dystrophia myotonica-containing WD repeat motif
Pink1	2576.06	-1.03099	0.133283	-7.73534	1.03131e-14	7.87081e-14	68943	PTEN induced putative kinase 1
Prob1	73.613	-1.0317	0.174167	-5.92366	3.1486e-09	1.20029e-08	381148	proline rich basic protein 1
Enpp3	87.0156	-1.03279	0.238979	-4.32165	1.54865e-05	3.59725e-05	209558	ectonucleotide pyrophosphatase/phosphodiesterase 3
Rab11fip5	411.517	-1.03403	0.160072	-6.45974	1.04884e-10	4.83596e-10	52055	RAB11 family interacting protein 5 (class I)
Ift81	238.46	-1.03493	0.135413	-7.6428	2.12553e-14	1.55933e-13	12589	intraflagellar transport 81
Lrrc61	432.306	-1.03494	0.149212	-6.93608	4.03133e-12	2.21492e-11	243371	leucine rich repeat containing 61
Pde1a	150.339	-1.03592	0.326291	-3.17484	0.00149921	0.00263013	18573	phosphodiesterase 1A	calmodulin-dependent
Gm14023	36.6238	-1.03624	0.265671	-3.90046	9.6011e-05	0.000199298	100503468	predicted gene 14023
Nsg1	276.846	-1.03687	0.294982	-3.51501	0.000439734	0.000832884	18196	neuron specific gene family member 1
Porcn	186.373	-1.03788	0.185844	-5.58468	2.34132e-08	8.01872e-08	53627	porcupine O-acyltransferase
Lincppara	42.5883	-1.03818	0.306077	-3.39189	0.00069412	0.00127871	NA	NA
Morn1	68.222	-1.03831	0.215875	-4.80978	1.51095e-06	4.02746e-06	76866	MORN repeat containing 1
Abat	6962.12	-1.03862	0.203182	-5.11177	3.19155e-07	9.35749e-07	268860	4-aminobutyrate aminotransferase
Csf2rb	463.841	-1.03984	0.336587	-3.08937	0.00200585	0.00345184	12983	colony stimulating factor 2 receptor	beta	low-affinity (granulocyte-macrophage)
Tm4sf1	263.726	-1.03991	0.199263	-5.2188	1.80087e-07	5.47145e-07	17112	transmembrane 4 superfamily member 1
Amica1	138.175	-1.04025	0.273727	-3.80031	0.000144514	0.000292382	NA	NA
Dcn	3742.46	-1.04158	0.217105	-4.79761	1.60574e-06	4.26454e-06	13179	decorin
Kif26b	19.7864	-1.0422	0.4395	-2.37133	0.0177244	0.0262571	269152	kinesin family member 26B
Prss12	36.3226	-1.04356	0.304057	-3.4321	0.000598917	0.00111133	19142	protease	serine 12 neurotrypsin (motopsin)
Tvp23a	60.3262	-1.04361	0.286322	-3.64489	0.00026751	0.00052202	383103	trans-golgi network vesicle protein 23A
Gm1966	390.198	-1.04379	0.320131	-3.26053	0.00111206	0.00198614	434223	predicted gene 1966
Trim45	93.9097	-1.0446	0.190444	-5.48509	4.13266e-08	1.37337e-07	229644	tripartite motif-containing 45
Zfp773	23.6722	-1.0447	0.319433	-3.2705	0.00107359	0.00192214	76373	zinc finger protein 773
Naaa	770.567	-1.04472	0.194132	-5.38148	7.38775e-08	2.36989e-07	67111	N-acylethanolamine acid amidase
Mgmt	73.6198	-1.04507	0.18957	-5.51286	3.53051e-08	1.18094e-07	17314	O-6-methylguanine-DNA methyltransferase
Gbgt1	48.6523	-1.04571	0.224837	-4.651	3.30336e-06	8.3675e-06	227671	globoside alpha-1	3-N-acetylgalactosaminyltransferase 1
Camkk1	149.368	-1.04587	0.214467	-4.87659	1.07937e-06	2.93887e-06	55984	calcium/calmodulin-dependent protein kinase kinase 1	alpha
Ptpn7	151.555	-1.04748	0.282548	-3.70726	0.000209513	0.000415343	320139	protein tyrosine phosphatase	non-receptor type 7
Prkd3	816.444	-1.04755	0.142098	-7.37203	1.6805e-13	1.09651e-12	75292	protein kinase D3
Pcdh18	161.262	-1.04758	0.17606	-5.95011	2.67958e-09	1.03174e-08	73173	protocadherin 18
Hyi	373.696	-1.04785	0.151913	-6.8977	5.28518e-12	2.86498e-11	68180	hydroxypyruvate isomerase (putative)
Tmem100	70.2366	-1.04829	0.494563	-2.11963	0.0340376	0.0480082	67888	transmembrane protein 100
Fndc4	57.2841	-1.04909	0.289081	-3.62905	0.000284467	0.000552301	64339	fibronectin type III domain containing 4
Mlxipl	1304.29	-1.04913	0.164984	-6.35899	2.03085e-10	8.98303e-10	58805	MLX interacting protein-like
Fam168a	1054.26	-1.04921	0.103832	-10.1049	5.25728e-24	1.17732e-22	319604	family with sequence similarity 168	member A
Vstm5	597.945	-1.0497	0.179114	-5.86054	4.61374e-09	1.7216e-08	69137	V-set and transmembrane domain containing 5
Dip2c	575.751	-1.04987	0.121722	-8.62514	6.40168e-18	7.22071e-17	208440	disco interacting protein 2 homolog C
Il6st	2990.73	-1.05083	0.135452	-7.75797	8.63023e-15	6.64931e-14	16195	interleukin 6 signal transducer
Nav2	887.427	-1.05243	0.16483	-6.38495	1.7145e-10	7.67446e-10	78286	neuron navigator 2
Magee1	219.528	-1.05278	0.198397	-5.30644	1.11786e-07	3.49674e-07	107528	melanoma antigen	family E	1
Gpnmb	140.647	-1.05282	0.233482	-4.50922	6.50677e-06	1.58687e-05	93695	glycoprotein (transmembrane) nmb
Clcf1	157.534	-1.05351	0.30828	-3.41738	0.000632264	0.00116925	56708	cardiotrophin-like cytokine factor 1
Vwa1	294.402	-1.05378	0.224249	-4.69914	2.61258e-06	6.72998e-06	246228	von Willebrand factor A domain containing 1
Ildr2	75.1114	-1.05407	0.393796	-2.67669	0.00743544	0.0117345	100039795	immunoglobulin-like domain containing receptor 2
Pid1	251.865	-1.05515	0.187607	-5.62423	1.86338e-08	6.46703e-08	98496	phosphotyrosine interaction domain containing 1
Ggnbp2os	143.093	-1.05541	0.187321	-5.63424	1.75832e-08	6.11761e-08	102635561	gametogenetin binding protein 2	opposite strand
Ggta1	370.283	-1.05602	0.218593	-4.83098	1.35862e-06	3.64356e-06	14594	glycoprotein galactosyltransferase alpha 1	3
St8sia4	155.208	-1.05626	0.311571	-3.39011	0.000698654	0.00128629	20452	ST8 alpha-N-acetyl-neuraminide alpha-2	8-sialyltransferase 4
Themis3	1203.59	-1.05659	0.212952	-4.96162	6.99088e-07	1.95729e-06	74556	thymocyte selection associated family member 3
Nags	20.0724	-1.05734	0.46769	-2.26077	0.0237736	0.0345085	217214	N-acetylglutamate synthase
Sertad4	171.675	-1.05791	0.269811	-3.92092	8.82119e-05	0.00018418	214791	SERTA domain containing 4
Kcnma1	694.519	-1.05809	0.155749	-6.79353	1.09419e-11	5.70526e-11	16531	potassium large conductance calcium-activated channel	subfamily M	alpha member 1
Nthl1	81.0729	-1.05846	0.201781	-5.24559	1.5578e-07	4.77743e-07	18207	nth (endonuclease III)-like 1 (E.coli)
Pik3ap1	197.278	-1.05904	0.303545	-3.48891	0.000484987	0.000912712	83490	phosphoinositide-3-kinase adaptor protein 1
43160	172.602	-1.05955	0.35465	-2.9876	0.00281181	0.00473108	NA	NA
Brdt	74.6224	-1.06035	0.248691	-4.26374	2.01031e-05	4.58765e-05	114642	bromodomain	testis-specific
Nlrp1b	569.073	-1.06084	0.214158	-4.95351	7.28874e-07	2.03549e-06	637515	NLR family	pyrin domain containing 1B
Ankrd13d	66.959	-1.06169	0.214233	-4.9558	7.20324e-07	2.01234e-06	68423	ankyrin repeat domain 13 family	member D
Tmsb15l	58.6965	-1.06173	0.320473	-3.31302	0.00092296	0.00166783	399591	thymosin beta 15b like
Gm15760	41.2413	-1.06204	0.248139	-4.28001	1.86884e-05	4.28584e-05	100042948	mitochondrial ribosomal protein S18B pseudogene
Ccdc80	680.121	-1.06221	0.236634	-4.48881	7.16217e-06	1.73814e-05	67896	coiled-coil domain containing 80
Cry2	630.505	-1.0628	0.190993	-5.56459	2.6277e-08	8.94362e-08	12953	cryptochrome 2 (photolyase-like)
Fam129a	2826.4	-1.06374	0.110392	-9.63601	5.6336e-22	1.02272e-20	63913	family with sequence similarity 129	member A
Klk15	55.8826	-1.06438	0.463514	-2.29633	0.0216568	0.0316426	317652	kallikrein related-peptidase 15
Ikzf1	550.428	-1.06545	0.297401	-3.58255	0.000340257	0.000653833	22778	IKAROS family zinc finger 1
Dysf	339.637	-1.06676	0.287112	-3.71548	0.000202821	0.000402702	26903	dysferlin
Plvap	866.702	-1.06691	0.196813	-5.42095	5.92841e-08	1.92673e-07	84094	plasmalemma vesicle associated protein
Ppp1r26	175.245	-1.06711	0.166455	-6.4108	1.44761e-10	6.5486e-10	241289	protein phosphatase 1	regulatory subunit 26
Isoc2b	346.394	-1.06741	0.146762	-7.27309	3.51356e-13	2.19723e-12	67441	isochorismatase domain containing 2b
Rslcan18	52.2471	-1.06779	0.270052	-3.95401	7.68521e-05	0.000162027	432770	regulator of sex-limitation candidate 18
Bbs2	306.371	-1.06862	0.153937	-6.94195	3.86732e-12	2.12862e-11	67378	Bardet-Biedl syndrome 2 (human)
Chrnb2	126.989	-1.06887	0.168473	-6.34445	2.23218e-10	9.81418e-10	11444	cholinergic receptor	nicotinic	beta polypeptide 2 (neuronal)
A730056A06Rik	27.1462	-1.06888	0.342042	-3.12499	0.00177809	0.00308202	319783	RIKEN cDNA A730056A06 gene
Cyth4	375.282	-1.06953	0.286934	-3.72744	0.000193436	0.000385015	72318	cytohesin 4
Gm20337	26.5524	-1.06982	0.322282	-3.3195	0.000901788	0.00163149	100504661	predicted gene	20337
Zfp93	141.005	-1.06997	0.160682	-6.65896	2.75764e-11	1.36371e-10	22755	zinc finger protein 93
Syt4	152.752	-1.0703	0.349355	-3.06363	0.00218667	0.00374412	20983	synaptotagmin IV
Themis2	213.856	-1.07059	0.308623	-3.46893	0.000522533	0.000978354	230787	thymocyte selection associated family member 2
Entpd1	461.213	-1.0707	0.293844	-3.64378	0.000268662	0.000524069	12495	ectonucleoside triphosphate diphosphohydrolase 1
Myo1f	231.329	-1.07084	0.309229	-3.46293	0.000534322	0.000999452	17916	myosin IF
Snx29	106.663	-1.07136	0.225517	-4.7507	2.02709e-06	5.31169e-06	74478	sorting nexin 29
Kat6b	1099.85	-1.07148	0.135846	-7.88746	3.08411e-15	2.51918e-14	54169	K(lysine) acetyltransferase 6B
Rin3	358.109	-1.07158	0.250631	-4.27555	1.90668e-05	4.36675e-05	217835	Ras and Rab interactor 3
Trim30d	719.226	-1.07231	0.165773	-6.46851	9.89769e-11	4.58426e-10	209387	tripartite motif-containing 30D
Tert	80.6297	-1.07235	0.177833	-6.0301	1.63858e-09	6.46498e-09	21752	telomerase reverse transcriptase
Farp2	709.056	-1.07283	0.127947	-8.38494	5.07507e-17	5.21095e-16	227377	FERM	RhoGEF and pleckstrin domain protein 2
Chst14	153.929	-1.0732	0.171927	-6.24221	4.31433e-10	1.82974e-09	72136	carbohydrate sulfotransferase 14
Ift80	330.516	-1.07335	0.111433	-9.63226	5.84306e-22	1.05824e-20	68259	intraflagellar transport 80
Apcdd1	96.1592	-1.07376	0.31933	-3.36253	0.000772327	0.00141008	494504	adenomatosis polyposis coli down-regulated 1
Plag1	43.6275	-1.07413	0.286495	-3.74921	0.000177389	0.000354593	56711	pleiomorphic adenoma gene 1
Fam46c	261.495	-1.07417	0.236448	-4.54295	5.54719e-06	1.36697e-05	NA	NA
Cc2d2a	602.471	-1.07417	0.170341	-6.30604	2.8627e-10	1.24226e-09	231214	coiled-coil and C2 domain containing 2A
Bbs9	178.389	-1.07422	0.143961	-7.46192	8.52728e-14	5.77266e-13	319845	Bardet-Biedl syndrome 9 (human)
Il6ra	171.434	-1.07437	0.264706	-4.05874	4.93388e-05	0.000106946	16194	interleukin 6 receptor	alpha
Usp35	169.764	-1.07692	0.245813	-4.38107	1.18098e-05	2.79098e-05	244144	ubiquitin specific peptidase 35
3110070M22Rik	20.1829	-1.077	0.355881	-3.02629	0.00247574	0.00419877	67304	RIKEN cDNA 3110070M22 gene
Tspo2	18.4714	-1.0778	0.451686	-2.38617	0.0170247	0.0253159	70026	translocator protein 2
Fam212a	22.7625	-1.07823	0.319165	-3.37827	0.000729434	0.00133846	NA	NA
Spin4	27.3741	-1.07941	0.26485	-4.07555	4.59063e-05	9.99721e-05	270624	spindlin family	member 4
Ttc36	32.4422	-1.07993	0.468578	-2.30469	0.0211841	0.0309997	192653	tetratricopeptide repeat domain 36
Spsb1	381.506	-1.08025	0.204557	-5.28094	1.28526e-07	3.99187e-07	74646	splA/ryanodine receptor domain and SOCS box containing 1
Cetn4	18.8685	-1.08116	0.422996	-2.55595	0.0105897	0.0163236	207175	centrin 4
Phox2a	59.2237	-1.08143	0.439138	-2.46262	0.0137926	0.0208268	11859	paired-like homeobox 2a
Thra	1451.42	-1.08153	0.158108	-6.84046	7.89375e-12	4.18852e-11	21833	thyroid hormone receptor alpha
Nckap1l	671.428	-1.08171	0.270633	-3.99696	6.41605e-05	0.000136849	105855	NCK associated protein 1 like
Sirpa	805.28	-1.08213	0.267481	-4.04565	5.21772e-05	0.000112653	19261	signal-regulatory protein alpha
Lppr3	34.9008	-1.0822	0.251444	-4.30392	1.67803e-05	3.87491e-05	NA	NA
P2rx3	31.9734	-1.08385	0.278378	-3.89343	9.88387e-05	0.000204945	228139	purinergic receptor P2X	ligand-gated ion channel	3
Angptl6	45.2328	-1.08479	0.238208	-4.55395	5.26471e-06	1.30091e-05	70726	angiopoietin-like 6
Ttbk2	490.288	-1.08481	0.114956	-9.43678	3.84402e-21	6.30665e-20	140810	tau tubulin kinase 2
Fkbp7	156.166	-1.08487	0.151024	-7.18347	6.7965e-13	4.10466e-12	14231	FK506 binding protein 7
Wdr19	235.492	-1.08493	0.138692	-7.82264	5.17278e-15	4.09023e-14	213081	WD repeat domain 19
Gm5547	32.5267	-1.08569	0.357379	-3.03791	0.00238222	0.00405091	433637	predicted gene 5547
Bcl2a1b	77.8392	-1.08574	0.351499	-3.08888	0.00200909	0.00345665	12045	B cell leukemia/lymphoma 2 related protein A1b
Msl3l2	57.4862	-1.08765	0.269173	-4.04072	5.32868e-05	0.000114935	73390	MSL3 like 2
Pla2r1	162.466	-1.08847	0.233667	-4.65821	3.18974e-06	8.10512e-06	18779	phospholipase A2 receptor 1
Slc25a53	62.5703	-1.08913	0.322156	-3.38075	0.00072288	0.0013277	67062	solute carrier family 25	member 53
Eva1b	147.017	-1.08988	0.219614	-4.96273	6.95078e-07	1.94713e-06	230752	eva-1 homolog B (C. elegans)
Lrrc51	232.38	-1.08998	0.176176	-6.18692	6.13525e-10	2.56443e-09	69358	leucine rich repeat containing 51
Hdac5	1729.37	-1.09023	0.183115	-5.95381	2.61967e-09	1.00969e-08	15184	histone deacetylase 5
B3gnt8	96.8497	-1.09031	0.26197	-4.16195	3.15545e-05	7.00097e-05	232984	UDP-GlcNAc:betaGal beta-1	3-N-acetylglucosaminyltransferase 8
Scn1b	139.947	-1.09047	0.173516	-6.28456	3.28785e-10	1.41673e-09	20266	sodium channel	voltage-gated	type I	beta
Sod3	744.62	-1.0911	0.257611	-4.23546	2.28085e-05	5.1605e-05	20657	superoxide dismutase 3	extracellular
Aifm2	455.504	-1.0919	0.156204	-6.99025	2.74396e-12	1.53902e-11	71361	apoptosis-inducing factor	mitochondrion-associated 2
Vwa5b2	189.108	-1.09198	0.178738	-6.10938	1.00018e-09	4.0568e-09	328643	von Willebrand factor A domain containing 5B2
Ccr9	29.5319	-1.09251	0.316018	-3.4571	0.000546026	0.0010196	12769	chemokine (C-C motif) receptor 9
Fgf18	16.3015	-1.09269	0.428377	-2.55078	0.0107483	0.0165474	14172	fibroblast growth factor 18
Atp10a	355.477	-1.09274	0.161253	-6.77652	1.23103e-11	6.37759e-11	11982	ATPase	class V	type 10A
Slc12a6	3096.57	-1.09304	0.115868	-9.43348	3.96704e-21	6.50153e-20	107723	solute carrier family 12	member 6
Pcbp4	274.638	-1.09332	0.158669	-6.89058	5.55663e-12	2.99819e-11	59092	poly(rC) binding protein 4
Polg2	314.141	-1.09348	0.126716	-8.62937	6.16929e-18	6.96372e-17	50776	polymerase (DNA directed)	gamma 2	accessory subunit
Zfp105	50.6088	-1.09374	0.250029	-4.37446	1.21731e-05	2.86668e-05	22646	zinc finger protein 105
Aldob	2421.97	-1.09397	0.268671	-4.07179	4.66533e-05	0.000101484	230163	aldolase B	fructose-bisphosphate
Fgl1	23.9384	-1.09411	0.29725	-3.68077	0.000232527	0.00045748	234199	fibrinogen-like protein 1
Rhoh	152.399	-1.09433	0.325091	-3.36623	0.000762028	0.0013931	74734	ras homolog family member H
Prpf40b	525.963	-1.09446	0.154613	-7.07869	1.45528e-12	8.43688e-12	54614	pre-mRNA processing factor 40B
Pou6f1	434.368	-1.09483	0.22182	-4.93567	7.9876e-07	2.21373e-06	19009	POU domain	class 6	transcription factor 1
Lrp1	5438.22	-1.09521	0.156416	-7.00191	2.52492e-12	1.42032e-11	16971	low density lipoprotein receptor-related protein 1
Tbc1d8	686.951	-1.09556	0.102948	-10.6419	1.90206e-26	5.34389e-25	54610	TBC1 domain family	member 8
2310015A10Rik	545.873	-1.09582	0.191559	-5.72055	1.06182e-08	3.78536e-08	69548	RIKEN cDNA 2310015A10 gene
Pcdhb12	13.5545	-1.09627	0.395156	-2.77427	0.00553249	0.00889607	93883	protocadherin beta 12
Dnajc18	397.353	-1.09709	0.115941	-9.46247	3.00758e-21	4.99852e-20	76594	DnaJ heat shock protein family (Hsp40) member C18
Igf1r	1002.74	-1.09724	0.143426	-7.65021	2.00652e-14	1.47484e-13	16001	insulin-like growth factor I receptor
Krt78	35.2376	-1.09736	0.405488	-2.70628	0.00680424	0.0108084	332131	keratin 78
AF251705	74.2391	-1.09771	0.425222	-2.5815	0.00983714	0.0152626	NA	NA
Nfasc	202.434	-1.098	0.255395	-4.29924	1.71387e-05	3.95112e-05	269116	neurofascin
Rnf167	1982.49	-1.09841	0.106945	-10.2708	9.53947e-25	2.27937e-23	70510	ring finger protein 167
Prkcdbp	913.67	-1.09891	0.232585	-4.72478	2.30369e-06	5.9896e-06	NA	NA
Pou2f2	172.057	-1.10013	0.329601	-3.33775	0.000844588	0.00153416	18987	POU domain	class 2	transcription factor 2
Glis2	215.621	-1.10024	0.213118	-5.16258	2.43566e-07	7.26483e-07	83396	GLIS family zinc finger 2
Dpysl3	1223.53	-1.10035	0.177422	-6.20189	5.57899e-10	2.34159e-09	22240	dihydropyrimidinase-like 3
Zscan2	89.416	-1.10098	0.210293	-5.23546	1.64575e-07	5.03307e-07	22691	zinc finger and SCAN domain containing 2
Arhgap27os3	87.0093	-1.10128	0.404088	-2.72535	0.00642327	0.0102351	653030	Rho GTPase activating protein 27	opposite strand 3
Nfam1	108.393	-1.1016	0.356854	-3.08698	0.00202202	0.00347655	74039	Nfat activating molecule with ITAM motif 1
Stra6	162.808	-1.10191	0.428167	-2.57355	0.0100661	0.0155848	20897	stimulated by retinoic acid gene 6
Ambp	20.338	-1.10262	0.482306	-2.28615	0.0222455	0.032444	11699	alpha 1 microglobulin/bikunin
Mfsd2b	75.0008	-1.10287	0.2129	-5.18023	2.21615e-07	6.6554e-07	432628	major facilitator superfamily domain containing 2B
Gde1	1709.81	-1.10317	0.213278	-5.17242	2.31085e-07	6.92352e-07	56209	glycerophosphodiester phosphodiesterase 1
Snhg11	611.589	-1.10344	0.29024	-3.80181	0.000143642	0.000290925	319317	small nucleolar RNA host gene 11
Ncf1	405.102	-1.10366	0.263076	-4.19522	2.72608e-05	6.09949e-05	17969	neutrophil cytosolic factor 1
Was	178.431	-1.10372	0.316106	-3.49161	0.000480122	0.000904023	22376	Wiskott-Aldrich syndrome
Trim62	246.858	-1.10459	0.173509	-6.36621	1.93752e-10	8.60495e-10	67525	tripartite motif-containing 62
Sipa1	895.46	-1.10586	0.217627	-5.08144	3.74577e-07	1.08477e-06	20469	signal-induced proliferation associated gene 1
BC064078	16.4784	-1.10709	0.46675	-2.37191	0.0176962	0.0262204	408064	cDNA sequence BC064078
Zdhhc1	608.915	-1.10769	0.138056	-8.02352	1.0276e-15	8.921e-15	70796	zinc finger	DHHC domain containing 1
Maged2	459.514	-1.10783	0.192671	-5.74988	8.93069e-09	3.21204e-08	80884	melanoma antigen	family D	2
Pcolce	690.383	-1.10839	0.29526	-3.75393	0.000174085	0.000348305	18542	procollagen C-endopeptidase enhancer protein
P4ha3	68.7947	-1.10906	0.282278	-3.92897	8.53116e-05	0.000178513	320452	procollagen-proline	2-oxoglutarate 4-dioxygenase (proline 4-hydroxylase)	alpha polypeptide III
Large	391.483	-1.10965	0.165508	-6.7045	2.02091e-11	1.01876e-10	NA	NA
4933439K11Rik	50.0335	-1.11162	0.204745	-5.42931	5.65729e-08	1.84252e-07	71319	RIKEN cDNA 4933439K11 gene
Tmem171	2123.98	-1.11175	0.132503	-8.39041	4.84458e-17	4.98096e-16	380863	transmembrane protein 171
Gpr153	140.199	-1.11189	0.216022	-5.14712	2.64516e-07	7.85611e-07	100129	G protein-coupled receptor 153
Trpv4	48.5634	-1.11241	0.420651	-2.6445	0.00818122	0.0128402	63873	transient receptor potential cation channel	subfamily V	member 4
Adh1	29054.8	-1.11242	0.224644	-4.95191	7.34898e-07	2.05082e-06	11522	alcohol dehydrogenase 1 (class I)
Gpc1	398.885	-1.11311	0.179506	-6.20095	5.61228e-10	2.35289e-09	14733	glypican 1
Dcst1	23.6026	-1.11366	0.321409	-3.46493	0.000530361	0.000992526	77772	DC-STAMP domain containing 1
Far2	97.6026	-1.1137	0.157044	-7.09164	1.32529e-12	7.7183e-12	330450	fatty acyl CoA reductase 2
H2-Ab1	6709.14	-1.11424	0.421133	-2.64581	0.00814954	0.0127931	14961	histocompatibility 2	class II antigen A	beta 1
Numbl	218.488	-1.11437	0.243681	-4.57305	4.80668e-06	1.19485e-05	18223	numb-like
Zik1	25.9059	-1.1144	0.329721	-3.37983	0.000725304	0.00133168	22775	zinc finger protein interacting with K protein 1
Prn	134.742	-1.11466	0.235067	-4.74187	2.11758e-06	5.53666e-06	111368	prion protein readthrough transcript
1700029J07Rik	65.1114	-1.11487	0.243898	-4.57104	4.85308e-06	1.20541e-05	69479	RIKEN cDNA 1700029J07 gene
Cnih2	32.1342	-1.1153	0.432659	-2.57778	0.00994381	0.015415	12794	cornichon family AMPA receptor auxiliary protein 2
Plod2	355.724	-1.11549	0.237643	-4.69397	2.67949e-06	6.89076e-06	26432	procollagen lysine	2-oxoglutarate 5-dioxygenase 2
Ptpn22	144.939	-1.11581	0.329979	-3.38145	0.00072104	0.00132512	19260	protein tyrosine phosphatase	non-receptor type 22 (lymphoid)
Sst	293.323	-1.11613	0.299666	-3.7246	0.000195629	0.000389126	20604	somatostatin
F730043M19Rik	16.034	-1.11615	0.451829	-2.47029	0.0135002	0.0204194	320046	RIKEN cDNA F730043M19 gene
Rhebl1	74.5648	-1.11674	0.214245	-5.21246	1.86355e-07	5.65629e-07	69159	Ras homolog enriched in brain like 1
Cpeb3	171.377	-1.117	0.177421	-6.29575	3.05919e-10	1.32303e-09	208922	cytoplasmic polyadenylation element binding protein 3
Tsacc	50.5212	-1.1172	0.227501	-4.91076	9.07226e-07	2.49809e-06	76927	TSSK6 activating co-chaperone
Kirrel3	19.9236	-1.11764	0.373098	-2.99557	0.00273929	0.00461614	67703	kirre like nephrin family adhesion molecule 3
Dnajc27	185.127	-1.11919	0.147449	-7.59034	3.19078e-14	2.29366e-13	217378	DnaJ heat shock protein family (Hsp40) member C27
Tcf7	364.758	-1.11952	0.318485	-3.51515	0.000439511	0.000832563	21414	transcription factor 7	T cell specific
Tle3	1494.57	-1.11989	0.152878	-7.32537	2.38237e-13	1.52336e-12	21887	transducin-like enhancer of split 3
Vps37d	52.2374	-1.12005	0.264333	-4.23728	2.26248e-05	5.125e-05	194309	vacuolar protein sorting 37D
Gstm3	692.569	-1.12032	0.151937	-7.37361	1.66067e-13	1.08449e-12	14864	glutathione S-transferase	mu 3
Rbp4	291.559	-1.12126	0.185484	-6.04502	1.4939e-09	5.92462e-09	19662	retinol binding protein 4	plasma
Tlr5	97.2898	-1.122	0.159236	-7.04616	1.83917e-12	1.05115e-11	53791	toll-like receptor 5
Timp3	3571.61	-1.12214	0.227957	-4.92261	8.53967e-07	2.35821e-06	21859	tissue inhibitor of metalloproteinase 3
Tef	1254.99	-1.12264	0.513086	-2.18802	0.0286683	0.0410081	21685	thyrotroph embryonic factor
Tlr7	72.2686	-1.12289	0.373577	-3.00577	0.00264906	0.00446948	170743	toll-like receptor 7
Ccpg1os	155.611	-1.12337	0.187463	-5.9925	2.06634e-09	8.06351e-09	546143	cell cycle progression 1	opposite strand
Inpp5j	3116.06	-1.12367	0.219006	-5.13078	2.88549e-07	8.51057e-07	170835	inositol polyphosphate 5-phosphatase J
4930480K23Rik	71.8107	-1.12371	0.184606	-6.0871	1.14974e-09	4.62671e-09	75016	RIKEN cDNA 4930480K23 gene
Cd300a	68.5198	-1.12376	0.359185	-3.12865	0.00175613	0.00304705	217303	CD300A molecule
Hspb8	1102.16	-1.12389	0.267391	-4.20319	2.63184e-05	5.90931e-05	80888	heat shock protein 8
Ppp1r18	659.805	-1.12445	0.239127	-4.70232	2.57216e-06	6.63141e-06	76448	protein phosphatase 1	regulatory subunit 18
Ccdc157	330.518	-1.12492	0.151151	-7.44238	9.88871e-14	6.6532e-13	216516	coiled-coil domain containing 157
Rnf157	179.588	-1.12766	0.246819	-4.56875	4.9064e-06	1.21728e-05	217340	ring finger protein 157
Col24a1	27.7747	-1.12768	0.412211	-2.7357	0.00622484	0.00993899	71355	collagen	type XXIV	alpha 1
Maf	241.202	-1.12797	0.282069	-3.99892	6.36328e-05	0.000135837	17132	avian musculoaponeurotic fibrosarcoma oncogene homolog
Dnajb5	555.861	-1.12833	0.230214	-4.90123	9.52404e-07	2.61311e-06	56323	DnaJ heat shock protein family (Hsp40) member B5
Ston1	543.826	-1.1287	0.166666	-6.77225	1.26791e-11	6.5598e-11	77057	stonin 1
Arrb2	425.229	-1.12873	0.18932	-5.96203	2.4913e-09	9.6239e-09	216869	arrestin	beta 2
Twist1	51.4341	-1.12877	0.297864	-3.78955	0.000150919	0.000304418	22160	twist basic helix-loop-helix transcription factor 1
Nim1k	20.5288	-1.12893	0.360279	-3.13349	0.00172742	0.00299962	245269	NIM1 serine/threonine protein kinase
6430550D23Rik	35.549	-1.12931	0.301036	-3.75141	0.000175842	0.000351593	320095	RIKEN cDNA 6430550D23 gene
Col5a1	1967.08	-1.12938	0.240591	-4.69417	2.67693e-06	6.88532e-06	12831	collagen	type V	alpha 1
Vash1	110.639	-1.12941	0.236909	-4.76727	1.86734e-06	4.91592e-06	238328	vasohibin 1
Tm4sf4	117.482	-1.12982	0.307163	-3.67823	0.000234858	0.000461651	229302	transmembrane 4 superfamily member 4
Ulk4	35.5633	-1.12985	0.303304	-3.72512	0.000195221	0.000388367	209012	unc-51-like kinase 4
Selm	1674.07	-1.13044	0.170608	-6.62599	3.44922e-11	1.68614e-10	NA	NA
Paqr7	227.897	-1.13098	0.164556	-6.87288	6.29184e-12	3.37944e-11	71904	progestin and adipoQ receptor family member VII
Fev	34.6969	-1.13134	0.231879	-4.879	1.06624e-06	2.90413e-06	260298	FEV (ETS oncogene family)
Nrbp2	2884.7	-1.13136	0.121905	-9.28067	1.68416e-20	2.60276e-19	223649	nuclear receptor binding protein 2
Ddx60	415.073	-1.13188	0.337126	-3.35743	0.00078672	0.00143482	234311	DEAD (Asp-Glu-Ala-Asp) box polypeptide 60
Fzd7	768.609	-1.13238	0.110426	-10.2546	1.12795e-24	2.67429e-23	14369	frizzled class receptor 7
Notch2	1044.92	-1.13269	0.157838	-7.1763	7.1622e-13	4.31532e-12	18129	notch 2
Zfp438	81.8748	-1.13294	0.16902	-6.70298	2.04209e-11	1.02876e-10	240186	zinc finger protein 438
Inpp5d	609.732	-1.13347	0.275348	-4.11648	3.84702e-05	8.44978e-05	16331	inositol polyphosphate-5-phosphatase D
Boc	927.155	-1.13369	0.205406	-5.51928	3.40395e-08	1.14527e-07	117606	biregional cell adhesion molecule-related/down-regulated by oncogenes (Cdon) binding protein
Eppk1	1678.46	-1.13415	0.20979	-5.40614	6.43968e-08	2.08231e-07	223650	epiplakin 1
Prdx6	58931.8	-1.13446	0.235264	-4.82207	1.4208e-06	3.80101e-06	11758	peroxiredoxin 6
Cyp2d34	8985.69	-1.13639	0.299868	-3.78962	0.000150876	0.000304372	223706	cytochrome P450	family 2	subfamily d	polypeptide 34
Tmem82	422.774	-1.13663	0.296817	-3.8294	0.000128458	0.000262041	213989	transmembrane protein 82
Aldh6a1	916.53	-1.13756	0.143955	-7.90219	2.74055e-15	2.24693e-14	104776	aldehyde dehydrogenase family 6	subfamily A1
Sync	60.8048	-1.1377	0.271126	-4.1962	2.71425e-05	6.07567e-05	68828	syncoilin
Spic	13.5481	-1.1381	0.509317	-2.23457	0.0254454	0.0367234	20728	Spi-C transcription factor (Spi-1/PU.1 related)
Irf5	381.565	-1.13826	0.238639	-4.7698	1.84408e-06	4.85885e-06	27056	interferon regulatory factor 5
Cachd1	1486.13	-1.13979	0.137602	-8.28324	1.19868e-16	1.18631e-15	320508	cache domain containing 1
Sfrp1	912.7	-1.14072	0.317702	-3.59052	0.000330014	0.000635583	20377	secreted frizzled-related protein 1
Arid5b	583.727	-1.14084	0.193006	-5.91089	3.40261e-09	1.29134e-08	71371	AT rich interactive domain 5B (MRF1-like)
Nicn1	346.296	-1.14145	0.144372	-7.90635	2.65053e-15	2.17661e-14	66257	nicolin 1
Apob	3204.42	-1.14155	0.404133	-2.8247	0.00473254	0.0076969	238055	apolipoprotein B
Mgll	1170.47	-1.14182	0.245791	-4.64549	3.39263e-06	8.57239e-06	23945	monoglyceride lipase
Anks6	103.336	-1.14259	0.24388	-4.68504	2.79901e-06	7.17766e-06	75691	ankyrin repeat and sterile alpha motif domain containing 6
Lst1	54.2823	-1.14319	0.369255	-3.09593	0.00196196	0.00338049	16988	leukocyte specific transcript 1
Evi2a	131.353	-1.14338	0.265317	-4.30949	1.63629e-05	3.78593e-05	14017	ecotropic viral integration site 2a
Cage1	42.2137	-1.1434	0.263216	-4.34395	1.39943e-05	3.26647e-05	71213	cancer antigen 1
Prdm11	17.2677	-1.14356	0.380212	-3.00768	0.00263249	0.00444251	100042784	PR domain containing 11
Abcg2	1842.65	-1.14436	0.233737	-4.89591	9.78494e-07	2.6799e-06	26357	ATP binding cassette subfamily G member 2 (Junior blood group)
Fzd4	174.048	-1.14593	0.237585	-4.82323	1.4125e-06	3.78079e-06	14366	frizzled class receptor 4
Kank2	1875.7	-1.146	0.144612	-7.92467	2.28749e-15	1.89165e-14	235041	KN motif and ankyrin repeat domains 2
Cadm4	132.22	-1.14628	0.252485	-4.53999	5.6256e-06	1.38518e-05	260299	cell adhesion molecule 4
Rhobtb3	134.301	-1.1474	0.191682	-5.98594	2.15145e-09	8.36372e-09	73296	Rho-related BTB domain containing 3
Slc5a6	845.528	-1.14853	0.128795	-8.91749	4.76981e-19	6.2914e-18	330064	solute carrier family 5 (sodium-dependent vitamin transporter)	member 6
Larp6	49.5543	-1.14893	0.393685	-2.9184	0.00351831	0.00583028	67557	La ribonucleoprotein domain family	member 6
Tnfsf11	42.582	-1.14924	0.466485	-2.46363	0.0137539	0.0207724	21943	tumor necrosis factor (ligand) superfamily	member 11
Abcb4	22.6119	-1.15024	0.331046	-3.47456	0.000511693	0.00095958	18670	ATP-binding cassette	sub-family B (MDR/TAP)	member 4
Chst11	153.213	-1.15087	0.282137	-4.0791	4.521e-05	9.84977e-05	58250	carbohydrate sulfotransferase 11
Sh2b2	68.7318	-1.15087	0.395306	-2.91134	0.00359879	0.00595143	23921	SH2B adaptor protein 2
0610009L18Rik	61.6268	-1.15212	0.226297	-5.09117	3.55853e-07	1.03367e-06	66838	RIKEN cDNA 0610009L18 gene
Tm6sf1	144.221	-1.15261	0.29098	-3.96112	7.45975e-05	0.000157534	107769	transmembrane 6 superfamily member 1
Ptpn6	1329.57	-1.15298	0.15744	-7.32332	2.41916e-13	1.5456e-12	15170	protein tyrosine phosphatase	non-receptor type 6
Cdk6	180.96	-1.15385	0.18219	-6.33321	2.40105e-10	1.05174e-09	12571	cyclin-dependent kinase 6
Efemp1	490.647	-1.15415	0.238465	-4.83992	1.29888e-06	3.49375e-06	216616	epidermal growth factor-containing fibulin-like extracellular matrix protein 1
Cyp2c68	1327.5	-1.15425	0.347373	-3.32278	0.000891239	0.00161393	433247	cytochrome P450	family 2	subfamily c	polypeptide 68
Icam2	103.664	-1.15459	0.23773	-4.85671	1.19349e-06	3.22952e-06	15896	intercellular adhesion molecule 2
Tshz3	142.985	-1.15497	0.253988	-4.54734	5.4329e-06	1.33924e-05	243931	teashirt zinc finger family member 3
Rnd2	72.716	-1.15519	0.228043	-5.06567	4.06962e-07	1.1706e-06	11858	Rho family GTPase 2
Tbkbp1	112.435	-1.15597	0.193356	-5.97847	2.25246e-09	8.73649e-09	73174	TBK1 binding protein 1
5830416P10Rik	100.679	-1.156	0.350438	-3.29873	0.000971231	0.00175032	NA	NA
Mycbpap	170.812	-1.15625	0.282657	-4.09063	4.30194e-05	9.39518e-05	104601	MYCBP associated protein
Aplnr	101.29	-1.15652	0.407706	-2.83664	0.0045591	0.00742899	23796	apelin receptor
Ccr10	52.0059	-1.15702	0.471958	-2.45152	0.0142254	0.0214317	12777	chemokine (C-C motif) receptor 10
Sfxn3	1336	-1.15721	0.218416	-5.29818	1.16963e-07	3.64973e-07	94280	sideroflexin 3
Rasgrp3	439.115	-1.15884	0.289954	-3.99664	6.42471e-05	0.000136996	240168	RAS	guanyl releasing protein 3
Ptgfr	25.0988	-1.15969	0.419425	-2.76495	0.0056932	0.00913915	19220	prostaglandin F receptor
Pla2g15	259.56	-1.16004	0.137518	-8.43551	3.29763e-17	3.4624e-16	192654	phospholipase A2	group XV
Slc34a2	2191.91	-1.16022	0.508425	-2.28199	0.0224899	0.0327818	20531	solute carrier family 34 (sodium phosphate)	member 2
Thnsl2	727.068	-1.16067	0.141651	-8.19383	2.53039e-16	2.40051e-15	232078	threonine synthase-like 2 (bacterial)
Rab11fip2	288.328	-1.16076	0.131107	-8.8535	8.48197e-19	1.07799e-17	74998	RAB11 family interacting protein 2 (class I)
Clmp	1109.44	-1.16102	0.15084	-7.69702	1.39272e-14	1.04369e-13	71566	CXADR-like membrane protein
Lmx1a	32.0373	-1.16121	0.272234	-4.26549	1.99463e-05	4.55526e-05	110648	LIM homeobox transcription factor 1 alpha
Tcp11l2	574.882	-1.16168	0.202038	-5.74984	8.93257e-09	3.21204e-08	216198	t-complex 11 (mouse) like 2
Serpina1b	32.8159	-1.1619	0.485251	-2.39444	0.0166458	0.0247861	20701	serine (or cysteine) preptidase inhibitor	clade A	member 1B
Zcchc3	107.54	-1.16211	0.240124	-4.83964	1.30072e-06	3.49808e-06	67917	zinc finger	CCHC domain containing 3
Card9	47.3394	-1.16317	0.331586	-3.50791	0.000451645	0.000854389	332579	caspase recruitment domain family	member 9
Fignl2	120.835	-1.16341	0.17342	-6.70864	1.96453e-11	9.91311e-11	668225	fidgetin-like 2
2700054A10Rik	118.885	-1.16467	0.244421	-4.76502	1.88834e-06	4.96864e-06	72578	RIKEN cDNA 2700054A10 gene
Phyhipl	17.2572	-1.16482	0.425744	-2.73596	0.00621989	0.00993265	70911	phytanoyl-CoA hydroxylase interacting protein-like
Trpm2	117.551	-1.16543	0.4067	-2.86558	0.00416245	0.00681961	28240	transient receptor potential cation channel	subfamily M	member 2
Irs2	644.554	-1.16564	0.199684	-5.83742	5.30164e-09	1.96395e-08	384783	insulin receptor substrate 2
Armcx1	214.765	-1.16623	0.167135	-6.97778	2.99886e-12	1.67282e-11	78248	armadillo repeat containing	X-linked 1
Chrnb1	148.021	-1.16736	0.183366	-6.36626	1.93693e-10	8.60482e-10	11443	cholinergic receptor	nicotinic	beta polypeptide 1 (muscle)
Amotl2	564.117	-1.16784	0.191213	-6.10753	1.01186e-09	4.10091e-09	56332	angiomotin-like 2
Pcdhgb6	1590.99	-1.16785	0.13263	-8.80535	1.3044e-18	1.6202e-17	93703	protocadherin gamma subfamily B	6
Myl4	38.4884	-1.16888	0.330425	-3.53752	0.000403903	0.000769196	17896	myosin	light polypeptide 4
Pax4	18.4693	-1.16919	0.358806	-3.25855	0.00111983	0.0019984	18506	paired box 4
D130043K22Rik	56.8065	-1.16919	0.341272	-3.42599	0.000612567	0.0011357	210108	RIKEN cDNA D130043K22 gene
Arhgdib	951.084	-1.16931	0.256835	-4.55274	5.29508e-06	1.30799e-05	11857	Rho	GDP dissociation inhibitor (GDI) beta
Sybu	184.508	-1.16981	0.194544	-6.01309	1.82024e-09	7.13583e-09	319613	syntabulin (syntaxin-interacting)
Esr2	63.1365	-1.17005	0.247725	-4.72319	2.32178e-06	6.03253e-06	13983	estrogen receptor 2 (beta)
Fabp2	600.89	-1.17012	0.459542	-2.54628	0.0108878	0.0167404	14079	fatty acid binding protein 2	intestinal
Lyz2	4173.48	-1.17034	0.248668	-4.70644	2.52083e-06	6.50892e-06	17105	lysozyme 2
Itga2b	55.0969	-1.17083	0.304079	-3.85042	0.000117915	0.000241692	16399	integrin alpha 2b
A430105I19Rik	514.221	-1.17139	0.202586	-5.78219	7.37331e-09	2.6828e-08	NA	NA
Sh3bp5	521.724	-1.17176	0.148032	-7.9156	2.46055e-15	2.02711e-14	24056	SH3-domain binding protein 5 (BTK-associated)
Ctla4	47.5024	-1.17188	0.495961	-2.36284	0.0181353	0.0268115	12477	cytotoxic T-lymphocyte-associated protein 4
Adtrp	576.882	-1.17194	0.20577	-5.69537	1.23102e-08	4.36518e-08	109254	androgen dependent TFPI regulating protein
Fbln1	1609.79	-1.17252	0.217133	-5.39998	6.66482e-08	2.14877e-07	14114	fibulin 1
Amotl1	916.823	-1.17252	0.141646	-8.27783	1.25437e-16	1.23584e-15	75723	angiomotin-like 1
1700123I01Rik	16.936	-1.17433	0.463416	-2.53407	0.0112745	0.0172847	NA	NA
Retsat	1175.14	-1.17515	0.12013	-9.78228	1.3416e-22	2.62168e-21	67442	retinol saturase (all trans retinol 13	14 reductase)
Coro1a	1718.85	-1.17594	0.293651	-4.00455	6.21362e-05	0.00013279	12721	coronin	actin binding protein 1A
Lhfp	372.397	-1.17626	0.268321	-4.38377	1.16645e-05	2.75835e-05	108927	lipoma HMGIC fusion partner
Skida1	33.7972	-1.17627	0.318461	-3.69361	0.000221094	0.000436723	72668	SKI/DACH domain containing 1
Ppp1r16b	256.795	-1.17656	0.295313	-3.98411	6.77335e-05	0.00014399	228852	protein phosphatase 1	regulatory subunit 16B
9230105E05Rik	198.238	-1.17737	0.182885	-6.43778	1.21236e-10	5.54489e-10	320626	RIKEN cDNA 9230105E05 gene
Traf5	236.464	-1.17805	0.14437	-8.15996	3.35142e-16	3.11996e-15	22033	TNF receptor-associated factor 5
Nrtn	83.6293	-1.17854	0.285222	-4.132	3.59623e-05	7.9296e-05	18188	neurturin
Folr2	53.4946	-1.17872	0.420416	-2.80368	0.00505223	0.0081735	14276	folate receptor 2 (fetal)
Prox2	29.2375	-1.17872	0.242413	-4.86243	1.15952e-06	3.1437e-06	73422	prospero homeobox 2
Nrg4	25.3297	-1.17889	0.496133	-2.37615	0.0174942	0.0259486	83961	neuregulin 4
Iqcd	69.0449	-1.17932	0.270054	-4.36696	1.25985e-05	2.96005e-05	75732	IQ motif containing D
Greb1l	127.535	-1.17932	0.327009	-3.60639	0.000310484	0.000599851	381157	growth regulation by estrogen in breast cancer-like
Gm933	16.6883	-1.17979	0.363823	-3.24275	0.00118381	0.00210473	NA	NA
Cpt1b	216.499	-1.17999	0.292864	-4.02914	5.59803e-05	0.000120406	12895	carnitine palmitoyltransferase 1b	muscle
2500002B13Rik	25.8338	-1.18068	0.276582	-4.26884	1.96491e-05	4.49006e-05	78353	RIKEN cDNA 2500002B13 gene
Arsj	29.3612	-1.18075	0.297873	-3.96394	7.37238e-05	0.000155839	271970	arylsulfatase J
Tpm1	26763.6	-1.18108	0.193273	-6.11096	9.90363e-10	4.02122e-09	22003	tropomyosin 1	alpha
Pcdhgb7	1555.26	-1.18158	0.134206	-8.80419	1.31796e-18	1.63573e-17	93704	protocadherin gamma subfamily B	7
Rac2	933.147	-1.18168	0.275893	-4.28309	1.84316e-05	4.23138e-05	19354	Rac family small GTPase 2
Hist3h2ba	21.0446	-1.18187	0.466247	-2.53486	0.0112493	0.0172495	78303	histone cluster 3	H2ba
Tubb2b	161.272	-1.18216	0.257745	-4.58657	4.50592e-06	1.12264e-05	73710	tubulin	beta 2B class IIB
Lrp11	182.111	-1.18231	0.228183	-5.1814	2.20224e-07	6.62009e-07	237253	low density lipoprotein receptor-related protein 11
Runx3	151.585	-1.18327	0.331028	-3.57453	0.000350855	0.000672681	12399	runt related transcription factor 3
Cpq	1963.53	-1.18398	0.0999187	-11.8495	2.16558e-32	1.08208e-30	54381	carboxypeptidase Q
Tph1	328.155	-1.18423	0.215544	-5.49414	3.92613e-08	1.30757e-07	21990	tryptophan hydroxylase 1
Rab40b	28.6632	-1.18461	0.315597	-3.75355	0.000174345	0.000348782	217371	Rab40B	member RAS oncogene family
Zfp28	123.398	-1.18499	0.189344	-6.25841	3.88933e-10	1.65867e-09	22690	zinc finger protein 28
Kank3	224.511	-1.18504	0.203524	-5.82259	5.79431e-09	2.13614e-08	80880	KN motif and ankyrin repeat domains 3
Lhpp	289.125	-1.18565	0.121709	-9.74163	2.00319e-22	3.82676e-21	76429	phospholysine phosphohistidine inorganic pyrophosphate phosphatase
Slit1	49.494	-1.18565	0.314991	-3.76408	0.000167164	0.00033507	20562	slit guidance ligand 1
Laptm5	1750.34	-1.18651	0.27259	-4.35273	1.3445e-05	3.14687e-05	16792	lysosomal-associated protein transmembrane 5
Hunk	704.372	-1.18655	0.220516	-5.3808	7.41575e-08	2.37788e-07	26559	hormonally upregulated Neu-associated kinase
Socs2	577.671	-1.18662	0.229036	-5.18094	2.20768e-07	6.63385e-07	216233	suppressor of cytokine signaling 2
Pcdhga12	1542.09	-1.18687	0.133265	-8.90607	5.28737e-19	6.90283e-18	93724	protocadherin gamma subfamily A	12
Gng2	630.373	-1.18749	0.19036	-6.23814	4.42796e-10	1.87586e-09	14702	guanine nucleotide binding protein (G protein)	gamma 2
Pcdhga9	1543.73	-1.18751	0.131721	-9.01536	1.96226e-19	2.69481e-18	93717	protocadherin gamma subfamily A	9
Colec12	479.957	-1.18779	0.257046	-4.62093	3.82017e-06	9.58165e-06	140792	collectin sub-family member 12
Eid2	64.1641	-1.18783	0.299333	-3.96826	7.23988e-05	0.000153207	386655	EP300 interacting inhibitor of differentiation 2
Cd274	464.987	-1.18785	0.313369	-3.79059	0.000150291	0.000303231	60533	CD274 antigen
Pcdhgb2	1554.87	-1.18786	0.133324	-8.90954	5.12468e-19	6.71328e-18	93700	protocadherin gamma subfamily B	2
Rab30	77.7072	-1.18869	0.24991	-4.75646	1.97016e-06	5.17239e-06	75985	RAB30	member RAS oncogene family
Pcdhgc4	1617.37	-1.18872	0.128809	-9.22849	2.74468e-20	4.12778e-19	93707	protocadherin gamma subfamily C	4
Ppara	332.942	-1.1888	0.219003	-5.42825	5.69079e-08	1.85265e-07	19013	peroxisome proliferator activated receptor alpha
Tubg2	83.0271	-1.18907	0.231407	-5.13845	2.77012e-07	8.19864e-07	103768	tubulin	gamma 2
Robo4	162.424	-1.18941	0.261907	-4.54134	5.5899e-06	1.37699e-05	74144	roundabout guidance receptor 4
Pcdhgb4	1540.8	-1.18956	0.133329	-8.92199	4.57986e-19	6.06693e-18	93701	protocadherin gamma subfamily B	4
Pcdhgb8	1530.4	-1.18956	0.133549	-8.90727	5.23024e-19	6.84572e-18	93705	protocadherin gamma subfamily B	8
Frmd6	509.006	-1.18986	0.14473	-8.22124	2.01408e-16	1.93463e-15	319710	FERM domain containing 6
Slit2	154.902	-1.18995	0.225533	-5.27617	1.31909e-07	4.09115e-07	20563	slit guidance ligand 2
Pcdha7-g	1528.32	-1.19029	0.133822	-8.89457	5.86472e-19	7.61124e-18	NA	NA
Syt13	383.923	-1.1909	0.193649	-6.14977	7.75956e-10	3.19205e-09	80976	synaptotagmin XIII
Gm38666	1528.23	-1.19096	0.133978	-8.88922	6.15398e-19	7.92628e-18	103611158	predicted gene	38666
Pcdhgc5	1545.71	-1.1918	0.133125	-8.95248	3.47585e-19	4.66896e-18	93708	protocadherin gamma subfamily C	5
Pcdhga11	1546.87	-1.19211	0.134035	-8.89399	5.89514e-19	7.64425e-18	93723	protocadherin gamma subfamily A	11
Rpgrip1	94.1773	-1.19215	0.233841	-5.09813	3.43018e-07	9.99601e-07	77945	retinitis pigmentosa GTPase regulator interacting protein 1
Kcnip3	41.1067	-1.19223	0.297438	-4.00833	6.11508e-05	0.000130849	56461	Kv channel interacting protein 3	calsenilin
Pcdhgb5	1548.34	-1.19232	0.131601	-9.0601	1.30332e-19	1.83422e-18	93702	protocadherin gamma subfamily B	5
Pcdhga6	1546.29	-1.19244	0.133969	-8.90085	5.54213e-19	7.20476e-18	93714	protocadherin gamma subfamily A	6
Foxn3	399.308	-1.19266	0.150347	-7.93273	2.14384e-15	1.78054e-14	71375	forkhead box N3
Bzrap1	84.2291	-1.19269	0.332685	-3.58505	0.000337017	0.000648012	NA	NA
D630039A03Rik	3709.73	-1.19282	0.170916	-6.97895	2.97385e-12	1.66128e-11	242484	RIKEN cDNA D630039A03 gene
Pcdhga3	1545.06	-1.19287	0.135494	-8.80384	1.32211e-18	1.63822e-17	93711	protocadherin gamma subfamily A	3
Gm37013	1529.55	-1.19296	0.134227	-8.88767	6.24059e-19	8.03109e-18	100384868	predicted gene	37013
Pcdhga1	1537.18	-1.19331	0.13274	-8.98978	2.47726e-19	3.36591e-18	93709	protocadherin gamma subfamily A	1
Pik3cg	358.755	-1.19347	0.251542	-4.7446	2.08915e-06	5.467e-06	30955	phosphatidylinositol-4	5-bisphosphate 3-kinase catalytic subunit gamma
Pcdhga8	1535.09	-1.19361	0.134465	-8.87672	6.88622e-19	8.83233e-18	93716	protocadherin gamma subfamily A	8
Pcdhga4	1549.67	-1.19489	0.134699	-8.87086	7.25857e-19	9.27887e-18	93712	protocadherin gamma subfamily A	4
Stamos	29.7083	-1.19498	0.27704	-4.3134	1.60761e-05	3.72461e-05	70957	signal transducing adaptor molecule (SH3 domain and ITAM motif) 1	opposite strand
Smpd5	41.6342	-1.19537	0.30337	-3.94029	8.1382e-05	0.00017099	100503915	sphingomyelin phosphodiesterase 5
Pcdhga10	1555.5	-1.19552	0.132203	-9.04302	1.52395e-19	2.12522e-18	93722	protocadherin gamma subfamily A	10
Gpt2	659.033	-1.19599	0.190592	-6.27513	3.49347e-10	1.49986e-09	108682	glutamic pyruvate transaminase (alanine aminotransferase) 2
Tnfrsf13c	244.672	-1.19607	0.310963	-3.84635	0.000119891	0.000245544	72049	tumor necrosis factor receptor superfamily	member 13c
Pcdhga7	1552.57	-1.19643	0.134341	-8.90594	5.29341e-19	6.90483e-18	93715	protocadherin gamma subfamily A	7
Rnf150	277.81	-1.19799	0.210154	-5.70052	1.1944e-08	4.24516e-08	330812	ring finger protein 150
Pcdhgb1	1542.63	-1.19799	0.134329	-8.91829	4.73562e-19	6.25167e-18	93699	protocadherin gamma subfamily B	1
Pcdhga2	1541.39	-1.19817	0.134752	-8.89169	6.01878e-19	7.77172e-18	93710	protocadherin gamma subfamily A	2
Mir29b-2	14.599	-1.19821	0.466105	-2.57069	0.0101497	0.0156984	723963	microRNA 29b-2
Pcdhga5	1552.42	-1.19823	0.133097	-9.00264	2.20346e-19	3.00721e-18	93713	protocadherin gamma subfamily A	5
Dusp2	126.407	-1.1984	0.378171	-3.16895	0.00152993	0.00267881	13537	dual specificity phosphatase 2
Comp	16.6351	-1.19882	0.35355	-3.39082	0.00069684	0.00128326	12845	cartilage oligomeric matrix protein
Zfp112	67.8153	-1.19892	0.207864	-5.76782	8.03029e-09	2.90324e-08	57745	zinc finger protein 112
Cxxc5	300.667	-1.19936	0.16161	-7.42135	1.15933e-13	7.72213e-13	67393	CXXC finger 5
Ptch1	610.361	-1.1994	0.205525	-5.83578	5.35382e-09	1.98184e-08	19206	patched 1
Guca1b	31.1485	-1.19954	0.317851	-3.7739	0.000160712	0.00032294	107477	guanylate cyclase activator 1B
Rimbp2	183.588	-1.19983	0.187528	-6.39814	1.57282e-10	7.07329e-10	231760	RIMS binding protein 2
5830444B04Rik	140.952	-1.20042	0.371967	-3.22723	0.00124996	0.00221568	641454	RIKEN cDNA 5830444B04 gene
Cd48	176.129	-1.20086	0.268482	-4.47277	7.7214e-06	1.86824e-05	12506	CD48 antigen
Axl	1440.46	-1.20132	0.219202	-5.48041	4.24344e-08	1.40805e-07	26362	AXL receptor tyrosine kinase
Rgs10	371.211	-1.20301	0.147929	-8.13238	4.20936e-16	3.86425e-15	67865	regulator of G-protein signalling 10
P2rx1	36.1916	-1.20405	0.354648	-3.39506	0.00068614	0.00126477	18436	purinergic receptor P2X	ligand-gated ion channel	1
Gcnt2	910.636	-1.20406	0.201779	-5.96722	2.41336e-09	9.33927e-09	14538	glucosaminyl (N-acetyl) transferase 2	I-branching enzyme
Hmgn3	130.011	-1.2041	0.185999	-6.47369	9.56388e-11	4.44441e-10	94353	high mobility group nucleosomal binding domain 3
Izumo1r	25.554	-1.2042	0.467038	-2.57837	0.00992673	0.0153907	64931	IZUMO1 receptor	JUNO
Vcam1	432.947	-1.20484	0.305325	-3.94609	7.9438e-05	0.000167066	22329	vascular cell adhesion molecule 1
Gmpr	671.621	-1.20513	0.189046	-6.3748	1.83203e-10	8.16956e-10	66355	guanosine monophosphate reductase
Cyp4v3	402.832	-1.2056	0.166165	-7.25543	4.00378e-13	2.48857e-12	102294	cytochrome P450	family 4	subfamily v	polypeptide 3
Nceh1	499.029	-1.2062	0.126415	-9.54163	1.406e-21	2.41254e-20	320024	neutral cholesterol ester hydrolase 1
Jchain	8052.94	-1.20636	0.498902	-2.41804	0.0156045	0.0233603	16069	immunoglobulin joining chain
Atg16l2	266.272	-1.20708	0.161299	-7.48351	7.2366e-14	4.95799e-13	73683	autophagy related 16-like 2 (S. cerevisiae)
Osbpl6	594.657	-1.20722	0.196401	-6.14669	7.91164e-10	3.25025e-09	99031	oxysterol binding protein-like 6
Sdc2	1128.53	-1.20732	0.110604	-10.9157	9.70109e-28	3.12636e-26	15529	syndecan 2
Syde1	306.464	-1.20765	0.209154	-5.77395	7.74326e-09	2.81073e-08	71709	synapse defective 1	Rho GTPase	homolog 1 (C. elegans)
Bicc1	110.955	-1.20788	0.277255	-4.35658	1.32108e-05	3.0968e-05	83675	BicC family RNA binding protein 1
Nxpe3	114.442	-1.20813	0.325287	-3.71405	0.00020397	0.000404879	385658	neurexophilin and PC-esterase domain family	member 3
Ppp2r3a	455.189	-1.2083	0.136964	-8.82204	1.12389e-18	1.40624e-17	235542	protein phosphatase 2	regulatory subunit B''	alpha
Gpsm3	238.562	-1.20838	0.268064	-4.50781	6.54997e-06	1.59613e-05	106512	G-protein signalling modulator 3 (AGS3-like	C. elegans)
Rftn1	223.191	-1.21053	0.292284	-4.14163	3.44843e-05	7.62452e-05	76438	raftlin lipid raft linker 1
Fam171a2	95.0684	-1.21072	0.208771	-5.79928	6.66008e-09	2.43832e-08	217219	family with sequence similarity 171	member A2
Esam	284.067	-1.2108	0.192233	-6.2986	3.00347e-10	1.3015e-09	69524	endothelial cell-specific adhesion molecule
Rassf4	374.126	-1.21082	0.161108	-7.51554	5.66755e-14	3.93929e-13	213391	Ras association (RalGDS/AF-6) domain family member 4
Tbc1d9	317.535	-1.21102	0.23986	-5.04885	4.44471e-07	1.27371e-06	71310	TBC1 domain family	member 9
Ebf3	82.2483	-1.21124	0.213658	-5.66907	1.43577e-08	5.04807e-08	13593	early B cell factor 3
Coro6	44.5477	-1.21126	0.311161	-3.89271	9.91317e-05	0.000205497	216961	coronin 6
Acvrl1	451.996	-1.21163	0.175175	-6.91665	4.62435e-12	2.52447e-11	11482	activin A receptor	type II-like 1
Gstm1	5343.23	-1.21175	0.197481	-6.13601	8.46176e-10	3.4679e-09	14862	glutathione S-transferase	mu 1
Pcdhb9	20.4564	-1.21178	0.384621	-3.15058	0.00162944	0.00284287	93880	protocadherin beta 9
Gm10432	22.3444	-1.21194	0.337886	-3.58684	0.000334707	0.000643733	100038713	predicted gene 10432
Tmsb15b2	39.8276	-1.21202	0.320503	-3.78163	0.000155806	0.000313616	100034363	thymosin beta 15b2
Dos	207.562	-1.21291	0.254356	-4.76857	1.85537e-06	4.88776e-06	NA	NA
P2rx7	479.365	-1.21318	0.116536	-10.4103	2.22496e-25	5.66019e-24	18439	purinergic receptor P2X	ligand-gated ion channel	7
Nup62-il4i1	299.73	-1.2134	0.276689	-4.38543	1.15755e-05	2.73984e-05	NA	NA
Sult1c2	620.899	-1.21407	0.201928	-6.01238	1.82816e-09	7.16139e-09	69083	sulfotransferase family	cytosolic	1C	member 2
1810063I02Rik	26.4928	-1.21469	0.39543	-3.07183	0.00212752	0.00364813	69854	RIKEN cDNA 1810063I02 gene
Fuz	396.412	-1.21513	0.148335	-8.19181	2.57327e-16	2.43366e-15	70300	fuzzy planar cell polarity protein
Ctss	8251.34	-1.21605	0.125184	-9.7141	2.62567e-22	4.95422e-21	13040	cathepsin S
Strc	15.7233	-1.21659	0.413099	-2.94504	0.00322915	0.00538601	140476	stereocilin
Mageh1	125.849	-1.21724	0.17202	-7.07615	1.48218e-12	8.57988e-12	75625	melanoma antigen	family H	1
Itm2a	89.6498	-1.21819	0.38994	-3.12406	0.00178374	0.00309111	16431	integral membrane protein 2A
Adamts12	29.9406	-1.21863	0.393061	-3.10037	0.0019328	0.00333286	239337	a disintegrin-like and metallopeptidase (reprolysin type) with thrombospondin type 1 motif	12
Cd52	985.452	-1.2187	0.290091	-4.20111	2.65615e-05	5.95432e-05	23833	CD52 antigen
Ptger3	235.273	-1.21907	0.224908	-5.4203	5.94998e-08	1.93211e-07	19218	prostaglandin E receptor 3 (subtype EP3)
Mir7676-2	14.7441	-1.2196	0.477984	-2.55155	0.0107245	0.0165157	102466845	microRNA 7676-2
Mir7676-1	14.7441	-1.2196	0.477984	-2.55155	0.0107245	0.0165157	102465776	microRNA 7676-1
Neil2	17.4105	-1.21967	0.401596	-3.03704	0.00238911	0.00406172	382913	nei like 2 (E. coli)
Gpt	379.648	-1.21977	0.155562	-7.84107	4.46725e-15	3.56729e-14	76282	glutamic pyruvic transaminase	soluble
Tcp11	16.1788	-1.21979	0.402793	-3.02833	0.00245912	0.00417197	21463	t-complex protein 11
Ttr	1112.68	-1.22003	0.218464	-5.58458	2.34271e-08	8.02169e-08	22139	transthyretin
Cfap74	66.8474	-1.22018	0.277431	-4.39815	1.09177e-05	2.59293e-05	544678	cilia and flagella associated protein 74
Rsph9	51.3134	-1.22146	0.26721	-4.57116	4.85024e-06	1.2049e-05	75564	radial spoke head 9 homolog (Chlamydomonas)
Fam20a	59.7023	-1.22149	0.310185	-3.93793	8.21893e-05	0.000172497	208659	family with sequence similarity 20	member A
Spn	196.943	-1.22158	0.319817	-3.81962	0.000133658	0.000271962	20737	sialophorin
Vkorc1	515.374	-1.22177	0.126259	-9.6767	3.78728e-22	7.00807e-21	27973	vitamin K epoxide reductase complex	subunit 1
C1qb	772.834	-1.22179	0.31699	-3.85435	0.000116037	0.000238127	12260	complement component 1	q subcomponent	beta polypeptide
6430573F11Rik	56.4015	-1.22183	0.279496	-4.37155	1.23368e-05	2.90344e-05	NA	NA
Sned1	575.379	-1.222	0.145279	-8.41143	4.05045e-17	4.20392e-16	208777	sushi	nidogen and EGF-like domains 1
Adora1	253.62	-1.22232	0.274116	-4.45912	8.22958e-06	1.98213e-05	11539	adenosine A1 receptor
Snta1	158.708	-1.22279	0.172134	-7.10369	1.2147e-12	7.11205e-12	20648	syntrophin	acidic 1
Dync2h1	282.223	-1.22283	0.188622	-6.48298	8.99263e-11	4.1993e-10	110350	dynein cytoplasmic 2 heavy chain 1
M1ap	14.0216	-1.22294	0.458326	-2.66827	0.00762434	0.0120178	110958	meiosis 1 associated protein
Extl1	89.5154	-1.2232	0.241722	-5.06036	4.18474e-07	1.20146e-06	56219	exostoses (multiple)-like 1
Fli1	155.468	-1.22342	0.316529	-3.8651	0.000111043	0.000228736	14247	Friend leukemia integration 1
Sdk1	194.271	-1.22397	0.289281	-4.23107	2.32578e-05	5.25286e-05	330222	sidekick cell adhesion molecule 1
B230118H07Rik	167.384	-1.2261	0.138914	-8.82629	1.08208e-18	1.35725e-17	68170	RIKEN cDNA B230118H07 gene
Ttll6	1751.89	-1.22663	0.181251	-6.76759	1.30945e-11	6.76102e-11	237930	tubulin tyrosine ligase-like family	member 6
1110046J04Rik	14.6022	-1.22663	0.391603	-3.13234	0.00173421	0.00301107	68808	RIKEN cDNA 1110046J04 gene
Plxnd1	684.647	-1.22877	0.213473	-5.75609	8.60823e-09	3.10123e-08	67784	plexin D1
Tubb3	410.011	-1.22898	0.247254	-4.9705	6.67814e-07	1.87486e-06	22152	tubulin	beta 3 class III
Cyp4f18	150.625	-1.23034	0.342355	-3.59375	0.000325948	0.000628384	72054	cytochrome P450	family 4	subfamily f	polypeptide 18
Ace	1285	-1.23047	0.158167	-7.77956	7.27761e-15	5.66379e-14	11421	angiotensin I converting enzyme (peptidyl-dipeptidase A) 1
Siglece	46.4742	-1.23079	0.513247	-2.39805	0.0164827	0.0245599	83382	sialic acid binding Ig-like lectin E
Zfp677	110.035	-1.23079	0.193571	-6.35836	2.03925e-10	9.01503e-10	210503	zinc finger protein 677
AA415398	101.745	-1.23197	0.19359	-6.36379	1.96835e-10	8.73682e-10	NA	NA
Pcdhgc3	1892.95	-1.23243	0.126948	-9.70818	2.78253e-22	5.23731e-21	93706	protocadherin gamma subfamily C	3
Gfra3	75.3978	-1.23282	0.199092	-6.19222	5.9323e-10	2.48299e-09	14587	glial cell line derived neurotrophic factor family receptor alpha 3
Tacr1	173.962	-1.23347	0.412168	-2.99264	0.00276579	0.00465977	21336	tachykinin receptor 1
9330188P03Rik	14.7557	-1.23395	0.383048	-3.22139	0.00127568	0.00225813	380930	RIKEN cDNA 9330188P03 gene
Gm12992	168.68	-1.23457	0.223688	-5.51914	3.40668e-08	1.14577e-07	545681	predicted gene 12992
Cd109	346.009	-1.23513	0.227074	-5.43935	5.34767e-08	1.74762e-07	235505	CD109 antigen
Chst8	41.0534	-1.23525	0.250165	-4.93775	7.903e-07	2.19226e-06	68947	carbohydrate sulfotransferase 8
Phyhd1	159.926	-1.23556	0.202195	-6.11075	9.91628e-10	4.02529e-09	227696	phytanoyl-CoA dioxygenase domain containing 1
Gja4	96.206	-1.23562	0.250946	-4.92386	8.4855e-07	2.34409e-06	14612	gap junction protein	alpha 4
Klf2	508.9	-1.23713	0.207905	-5.95045	2.67404e-09	1.02987e-08	16598	Kruppel-like factor 2 (lung)
Gdf5	17.2268	-1.23717	0.525798	-2.35294	0.0186257	0.0274729	14563	growth differentiation factor 5
Chsy3	22.7799	-1.23728	0.401292	-3.08323	0.00204766	0.00351788	78923	chondroitin sulfate synthase 3
Isl1	80.6251	-1.23735	0.231875	-5.33627	9.48795e-08	2.99599e-07	16392	ISL1 transcription factor	LIM/homeodomain
Tox2	46.1759	-1.23736	0.395655	-3.12737	0.0017638	0.00305866	269389	TOX high mobility group box family member 2
Shc4	41.2064	-1.23769	0.318732	-3.88317	0.000103104	0.000213358	271849	SHC (Src homology 2 domain containing) family	member 4
4930452B06Rik	25.2761	-1.23891	0.289946	-4.27289	1.92953e-05	4.41315e-05	74430	RIKEN cDNA 4930452B06 gene
Clu	3660.71	-1.23896	0.261647	-4.73526	2.18778e-06	5.70758e-06	12759	clusterin
Ccr6	158.082	-1.23898	0.414851	-2.98657	0.0028213	0.00474651	12458	chemokine (C-C motif) receptor 6
Gpr141	23.7132	-1.23924	0.486993	-2.54468	0.0109377	0.016807	353346	G protein-coupled receptor 141
2020-09-06	768.415	-1.23951	0.155649	-7.96347	1.67283e-15	1.40764e-14	56526	septin 6
Afm	36.0289	-1.23951	0.344143	-3.60174	0.000316097	0.000610081	280662	afamin
Adamdec1	1706.2	-1.24003	0.557172	-2.22558	0.0260426	0.0375359	58860	ADAM-like	decysin 1
Clca2	14.0256	-1.24126	0.488742	-2.5397	0.0110947	0.0170295	229933	chloride channel accessory 2
Rltpr	190.079	-1.24135	0.304409	-4.07789	4.54463e-05	9.89982e-05	NA	NA
Nlgn2	558.795	-1.24137	0.216213	-5.74142	9.38862e-09	3.36656e-08	216856	neuroligin 2
Cyyr1	28.5656	-1.24208	0.406624	-3.05462	0.00225342	0.00384767	224405	cysteine and tyrosine-rich protein 1
Sorbs3	413.051	-1.24225	0.221497	-5.60844	2.04163e-08	7.0458e-08	20410	sorbin and SH3 domain containing 3
Nxn	495.314	-1.24267	0.196307	-6.33022	2.44814e-10	1.07054e-09	18230	nucleoredoxin
Slc9a3r2	417.796	-1.24287	0.144115	-8.62417	6.45595e-18	7.27123e-17	65962	solute carrier family 9 (sodium/hydrogen exchanger)	member 3 regulator 2
Hck	206.717	-1.2431	0.342291	-3.63169	0.000281566	0.000547084	15162	hemopoietic cell kinase
Pcdhb17	59.9577	-1.2433	0.227902	-5.45543	4.88536e-08	1.60371e-07	93888	protocadherin beta 17
Cecr2	35.5175	-1.24356	0.336746	-3.69288	0.000221731	0.000437754	330409	CECR2	histone acetyl-lysine reader
Cep112	52.3943	-1.24566	0.307729	-4.04792	5.16751e-05	0.000111663	76380	centrosomal protein 112
Nrros	274.419	-1.24592	0.256008	-4.86672	1.13467e-06	3.0803e-06	224109	negative regulator of reactive oxygen species
Fgd1	148.242	-1.24653	0.191644	-6.50442	7.79958e-11	3.66673e-10	14163	FYVE	RhoGEF and PH domain containing 1
Nr4a3	56.7597	-1.24666	0.358876	-3.47378	0.000513177	0.000962011	18124	nuclear receptor subfamily 4	group A	member 3
Cd180	214.3	-1.24687	0.284163	-4.38789	1.14457e-05	2.70995e-05	17079	CD180 antigen
Vdr	10953	-1.24701	0.184995	-6.74077	1.57545e-11	8.0397e-11	22337	vitamin D (1	25-dihydroxyvitamin D3) receptor
Lamb1	1213.87	-1.2472	0.230932	-5.40072	6.63735e-08	2.14036e-07	16777	laminin B1
Magi2	71.4739	-1.24728	0.294312	-4.23796	2.25562e-05	5.11022e-05	50791	membrane associated guanylate kinase	WW and PDZ domain containing 2
Mgp	595.235	-1.24789	0.367485	-3.39575	0.000684413	0.00126204	17313	matrix Gla protein
Cdk14	226.677	-1.24807	0.160665	-7.76818	7.9622e-15	6.16247e-14	18647	cyclin-dependent kinase 14
Rbp7	69.8846	-1.24821	0.302265	-4.12952	3.63526e-05	8.00875e-05	63954	retinol binding protein 7	cellular
Ptprr	658.785	-1.2483	0.191708	-6.51145	7.44283e-11	3.50439e-10	19279	protein tyrosine phosphatase	receptor type	R
Synpo	1965.89	-1.24838	0.158606	-7.87098	3.51886e-15	2.85453e-14	104027	synaptopodin
Arhgef15	132.394	-1.24868	0.195902	-6.37398	1.84182e-10	8.2061e-10	442801	Rho guanine nucleotide exchange factor (GEF) 15
Mkx	262.045	-1.24879	0.142301	-8.77567	1.69886e-18	2.07654e-17	210719	mohawk homeobox
Camta1	399.741	-1.25046	0.144853	-8.6326	5.99738e-18	6.77965e-17	100072	calmodulin binding transcription activator 1
Vmn2r29	57.8598	-1.2509	0.228741	-5.46865	4.53483e-08	1.49697e-07	76229	vomeronasal 2	receptor 29
Pcolce2	20.8644	-1.25092	0.537297	-2.32817	0.019903	0.0292528	76477	procollagen C-endopeptidase enhancer 2
Hsd17b14	14.7521	-1.25296	0.398356	-3.14532	0.00165905	0.00289072	66065	hydroxysteroid (17-beta) dehydrogenase 14
Tmem158	151.097	-1.25327	0.205658	-6.09394	1.10162e-09	4.44238e-09	72309	transmembrane protein 158
Foxo6	39.9295	-1.25367	0.284903	-4.40034	1.08082e-05	2.56851e-05	329934	forkhead box O6
Abi2	197.94	-1.25444	0.16808	-7.46334	8.43535e-14	5.71547e-13	329165	abl-interactor 2
Dst	6397.27	-1.25515	0.115375	-10.8789	1.45373e-27	4.56036e-26	13518	dystonin
Hpn	217.102	-1.25533	0.246795	-5.08654	3.64653e-07	1.05823e-06	15451	hepsin
Dnajc28	188.75	-1.25551	0.18083	-6.94304	3.83746e-12	2.1137e-11	246738	DnaJ heat shock protein family (Hsp40) member C28
St8sia6	29.0995	-1.25595	0.415646	-3.02169	0.0025137	0.00425609	241230	ST8 alpha-N-acetyl-neuraminide alpha-2	8-sialyltransferase 6
Hrct1	21.2858	-1.25714	0.444417	-2.82874	0.00467312	0.0076059	100039781	histidine rich carboxyl terminus 1
Zfp108	62.9214	-1.25738	0.227457	-5.528	3.23905e-08	1.09178e-07	54678	zinc finger protein 108
Tesc	22.3362	-1.25759	0.318367	-3.95012	7.81125e-05	0.000164459	57816	tescalcin
Rtn4rl1	270.855	-1.25829	0.187751	-6.7019	2.05726e-11	1.03606e-10	237847	reticulon 4 receptor-like 1
Pik3r6	43.1505	-1.25847	0.31359	-4.01311	5.99239e-05	0.000128402	104709	phosphoinositide-3-kinase regulatory subunit 5
Greb1	181.861	-1.25919	0.188991	-6.6627	2.68841e-11	1.33248e-10	268527	gene regulated by estrogen in breast cancer protein
Atp8b4	45.6706	-1.25977	0.381889	-3.29879	0.00097104	0.00175018	241633	ATPase	class I	type 8B	member 4
Ncs1	158.725	-1.26045	0.246277	-5.11801	3.08771e-07	9.07211e-07	14299	neuronal calcium sensor 1
Sash3	367.504	-1.26098	0.33134	-3.8057	0.000141404	0.000286657	74131	SAM and SH3 domain containing 3
Rasgef1b	1024.76	-1.2612	0.172634	-7.30564	2.75944e-13	1.74916e-12	320292	RasGEF domain family	member 1B
Olfml3	354.978	-1.26127	0.241484	-5.22298	1.7607e-07	5.35684e-07	99543	olfactomedin-like 3
Pipox	153.912	-1.26209	0.325926	-3.87233	0.000107799	0.000222501	19193	pipecolic acid oxidase
Stk32a	31.4774	-1.26245	0.365006	-3.45871	0.000542771	0.00101414	269019	serine/threonine kinase 32A
Fggy	163.709	-1.26266	0.15526	-8.13251	4.20491e-16	3.86248e-15	75578	FGGY carbohydrate kinase domain containing
Ddx25	15.9362	-1.26307	0.391559	-3.22573	0.00125652	0.00222652	30959	DEAD (Asp-Glu-Ala-Asp) box polypeptide 25
Lck	283.318	-1.26384	0.285528	-4.42633	9.5849e-06	2.2888e-05	16818	lymphocyte protein tyrosine kinase
Neurl2	32.8692	-1.26392	0.280743	-4.50203	6.73066e-06	1.63834e-05	415115	neuralized E3 ubiquitin protein ligase 2
Mirg	28.7668	-1.26448	0.404333	-3.12733	0.00176401	0.00305866	100040724	miRNA containing gene
Gck	27.8569	-1.26583	0.298824	-4.23603	2.27503e-05	5.14962e-05	103988	glucokinase
Fam71e1	20.4345	-1.26606	0.291441	-4.34413	1.39832e-05	3.26487e-05	75538	family with sequence similarity 71	member E1
Fyn	411.292	-1.26691	0.239204	-5.29637	1.18125e-07	3.6845e-07	14360	Fyn proto-oncogene
D130020L05Rik	64.0391	-1.26721	0.244562	-5.18155	2.20055e-07	6.61761e-07	319760	RIKEN cDNA D130020L05 gene
Rgs2	502.624	-1.26755	0.236882	-5.35097	8.74845e-08	2.77849e-07	19735	regulator of G-protein signaling 2
Mir27b	13.3084	-1.26839	0.466201	-2.72069	0.00651457	0.010373	387221	microRNA 27b
BC025920	85.6136	-1.26857	0.193073	-6.57043	5.01703e-11	2.4088e-10	268319	zinc finger protein pseudogene
Pbx1	1448.11	-1.26917	0.0906193	-14.0055	1.44276e-44	2.03046e-42	18514	pre B cell leukemia homeobox 1
Mitf	94.5395	-1.26951	0.212522	-5.97357	2.32116e-09	8.99383e-09	17342	melanogenesis associated transcription factor
Dkk2	36.3386	-1.26999	0.401642	-3.16198	0.00156699	0.00274027	56811	dickkopf WNT signaling pathway inhibitor 2
Fcgrt	1297	-1.27196	0.125614	-10.1259	4.24036e-24	9.59398e-23	14132	Fc receptor	IgG	alpha chain transporter
Shisa7	81.3733	-1.27261	0.212268	-5.99527	2.03148e-09	7.93352e-09	232813	shisa family member 7
Cxx1a	97.0996	-1.27321	0.222505	-5.72215	1.05183e-08	3.7532e-08	NA	NA
Dnm1	392.128	-1.27399	0.201234	-6.33091	2.4372e-10	1.06636e-09	13429	dynamin 1
Cd19	1004.48	-1.27408	0.418138	-3.04703	0.00231115	0.00393704	12478	CD19 antigen
Slc16a2	87.7943	-1.27532	0.304397	-4.18965	2.7938e-05	6.24372e-05	20502	solute carrier family 16 (monocarboxylic acid transporters)	member 2
Ptprcap	241.24	-1.27573	0.306701	-4.15953	3.18897e-05	7.07328e-05	19265	protein tyrosine phosphatase	receptor type	C polypeptide-associated protein
Fam217b	43.5487	-1.27642	0.248806	-5.13017	2.89474e-07	8.53621e-07	71532	family with sequence similarity 217	member B
9430065F17Rik	17.7342	-1.27673	0.324509	-3.93436	8.34199e-05	0.000174865	77857	RIKEN cDNA 9430065F17 gene
Plekhg6	515.1	-1.27769	0.224947	-5.67995	1.34731e-08	4.75558e-08	213522	pleckstrin homology domain containing	family G (with RhoGef domain) member 6
Zc3h6	255.193	-1.27864	0.278947	-4.58381	4.56573e-06	1.1368e-05	78751	zinc finger CCCH type containing 6
Ccrl2	93.8223	-1.27877	0.283424	-4.51185	6.42639e-06	1.56897e-05	54199	chemokine (C-C motif) receptor-like 2
Hcn3	31.27	-1.27936	0.397628	-3.21748	0.00129321	0.00228704	15168	hyperpolarization-activated	cyclic nucleotide-gated K+ 3
1110051M20Rik	183.547	-1.28	0.176036	-7.27126	3.56158e-13	2.22635e-12	228356	RIKEN cDNA 1110051M20 gene
Slc46a1	1027.89	-1.2815	0.175315	-7.30974	2.67668e-13	1.70092e-12	52466	solute carrier family 46	member 1
Fam129c	93.2581	-1.28188	0.26675	-4.80555	1.54325e-06	4.11139e-06	100037278	family with sequence similarity 129	member C
Ifi27	1318.79	-1.28221	0.194615	-6.58842	4.44518e-11	2.14634e-10	52668	interferon	alpha-inducible protein 27
Mpeg1	982.828	-1.28231	0.344763	-3.71941	0.000199691	0.000396847	17476	macrophage expressed gene 1
Gm6277	33.9869	-1.28253	0.26213	-4.89272	9.94526e-07	2.72137e-06	621998	predicted gene 6277
Klhdc9	31.768	-1.28279	0.381223	-3.36495	0.000765585	0.0013991	68874	kelch domain containing 9
Gimap1	248.976	-1.28282	0.285743	-4.48941	7.14193e-06	1.73377e-05	16205	GTPase	IMAP family member 1
1700012D14Rik	22.5952	-1.28283	0.331198	-3.87331	0.000107365	0.000221667	75479	RIKEN cDNA 1700012D14 gene
Cyp2d13	1135.26	-1.28397	0.282995	-4.53707	5.70414e-06	1.40317e-05	68444	cytochrome P450	family 2	subfamily d	polypeptide 13
Gm16023	53.6151	-1.28453	0.234804	-5.47065	4.48386e-08	1.4827e-07	100502734	predicted gene 16023
Chl1	379.544	-1.28544	0.262609	-4.89488	9.83651e-07	2.69306e-06	12661	cell adhesion molecule L1-like
Arhgap30	637.401	-1.28578	0.285193	-4.50846	6.52995e-06	1.59151e-05	226652	Rho GTPase activating protein 30
Tmem53	159.446	-1.28602	0.208371	-6.17177	6.75315e-10	2.80291e-09	68777	transmembrane protein 53
Ascl2	194.496	-1.28628	0.193298	-6.65441	2.84435e-11	1.40477e-10	17173	achaete-scute family bHLH transcription factor 2
Gpsm1	238.938	-1.28632	0.175378	-7.33457	2.22428e-13	1.42644e-12	67839	G-protein signalling modulator 1 (AGS3-like	C. elegans)
Pde4c	48.5197	-1.28661	0.418019	-3.07788	0.00208481	0.0035785	110385	phosphodiesterase 4C	cAMP specific
Trim47	282.872	-1.28726	0.201811	-6.37852	1.78805e-10	7.97577e-10	217333	tripartite motif-containing 47
Chp2	1689.23	-1.28937	0.213606	-6.03619	1.57798e-09	6.2387e-09	70261	calcineurin-like EF hand protein 2
Arhgap31	582.817	-1.28969	0.11416	-11.2973	1.35311e-29	5.2416e-28	12549	Rho GTPase activating protein 31
Gpr4	38.237	-1.28976	0.262356	-4.91605	8.83064e-07	2.43593e-06	319197	G protein-coupled receptor 4
Slc5a7	150.254	-1.29013	0.365939	-3.52555	0.000422609	0.000802528	63993	solute carrier family 5 (choline transporter)	member 7
Hoxd8	51.2414	-1.29024	0.383648	-3.36308	0.00077077	0.00140774	15437	homeobox D8
Npas4	93.6569	-1.29034	0.336286	-3.83703	0.000124533	0.000254405	225872	neuronal PAS domain protein 4
Fam169a	23.0189	-1.29142	0.461451	-2.7986	0.00513245	0.00829716	320557	family with sequence similarity 169	member A
Wdr35	159.276	-1.29151	0.169364	-7.62565	2.42804e-14	1.76941e-13	74682	WD repeat domain 35
Mapk12	96.216	-1.29172	0.267515	-4.82859	1.37507e-06	3.68574e-06	29857	mitogen-activated protein kinase 12
Ptprc	1693.39	-1.29196	0.301402	-4.2865	1.81506e-05	4.17188e-05	19264	protein tyrosine phosphatase	receptor type	C
Fam189b	376.601	-1.29231	0.123582	-10.4572	1.35859e-25	3.50266e-24	68521	family with sequence similarity 189	member B
Sox17	58.0126	-1.29248	0.245564	-5.26331	1.41484e-07	4.36781e-07	20671	SRY (sex determining region Y)-box 17
Ets1	982.043	-1.29266	0.276296	-4.67852	2.88949e-06	7.38869e-06	23871	E26 avian leukemia oncogene 1	5' domain
Gprin1	31.63	-1.29275	0.278499	-4.64184	3.45321e-06	8.71255e-06	26913	G protein-regulated inducer of neurite outgrowth 1
Tcn2	1878.28	-1.29449	0.118751	-10.9009	1.14094e-27	3.64624e-26	21452	transcobalamin 2
Snph	230.587	-1.29567	0.196389	-6.59748	4.18207e-11	2.02567e-10	241727	syntaphilin
4930451G09Rik	23.1799	-1.29621	0.3251	-3.98711	6.68826e-05	0.00014226	74684	RIKEN cDNA 4930451G09 gene
Mest	97.2975	-1.29736	0.278344	-4.661	3.14674e-06	8.00248e-06	17294	mesoderm specific transcript
Npy1r	433.101	-1.29819	0.356665	-3.63979	0.000272861	0.000531786	18166	neuropeptide Y receptor Y1
Gstm7	279.379	-1.29881	0.153879	-8.44047	3.16064e-17	3.32539e-16	68312	glutathione S-transferase	mu 7
Ptprm	376.994	-1.29889	0.136648	-9.50541	1.99268e-21	3.36279e-20	19274	protein tyrosine phosphatase	receptor type	M
Pcdh7	372.664	-1.29939	0.215232	-6.03717	1.56844e-09	6.20261e-09	54216	protocadherin 7
Cdc42ep3	501.411	-1.30118	0.163242	-7.97085	1.57586e-15	1.33042e-14	260409	CDC42 effector protein (Rho GTPase binding) 3
Rorc	1565.49	-1.30123	0.236309	-5.50647	3.66101e-08	1.2222e-07	19885	RAR-related orphan receptor gamma
Gpc2	64.2526	-1.30133	0.232247	-5.60321	2.10421e-08	7.25198e-08	71951	glypican 2 (cerebroglycan)
Htra1	890.599	-1.30239	0.175143	-7.43618	1.03636e-13	6.95742e-13	56213	HtrA serine peptidase 1
Rps6ka5	115.76	-1.30241	0.233623	-5.57483	2.47765e-08	8.45544e-08	73086	ribosomal protein S6 kinase	polypeptide 5
Cabp1	24.8294	-1.30393	0.375167	-3.47559	0.000509736	0.000956463	29867	calcium binding protein 1
Prss36	76.8347	-1.30397	0.203361	-6.4121	1.43529e-10	6.49478e-10	77613	protease	serine 36
Aldh1b1	6215.75	-1.3054	0.196483	-6.64382	3.05658e-11	1.50426e-10	72535	aldehyde dehydrogenase 1 family	member B1
Cldn1	47.3709	-1.30546	0.440945	-2.96059	0.00307046	0.00514258	12737	claudin 1
Anxa6	1777.38	-1.30734	0.189467	-6.90012	5.19587e-12	2.81941e-11	11749	annexin A6
Zfp382	20.1673	-1.30858	0.331604	-3.9462	7.93999e-05	0.000167009	233060	zinc finger protein 382
Parvg	193.194	-1.30913	0.326803	-4.00586	6.17921e-05	0.00013211	64099	parvin	gamma
Spa17	35.5292	-1.30917	0.39083	-3.34973	0.000808902	0.0014723	20686	sperm autoantigenic protein 17
Dse	165.009	-1.30997	0.222033	-5.8999	3.6372e-09	1.37561e-08	212898	dermatan sulfate epimerase
Ggh	7370.7	-1.31023	0.193876	-6.75811	1.39802e-11	7.18444e-11	14590	gamma-glutamyl hydrolase
Ubash3a	26.8293	-1.31261	0.595661	-2.20362	0.027551	0.0395168	328795	ubiquitin associated and SH3 domain containing	A
Tspan6	145.223	-1.31278	0.19159	-6.85202	7.28149e-12	3.87874e-11	56496	tetraspanin 6
AU021092	18.2034	-1.31292	0.323553	-4.05783	4.95311e-05	0.000107317	239691	expressed sequence AU021092
Thsd1	39.4048	-1.31412	0.238415	-5.51192	3.5494e-08	1.18674e-07	56229	thrombospondin	type I	domain 1
Adgrd1	234.582	-1.31415	0.288483	-4.55538	5.22914e-06	1.29275e-05	243277	adhesion G protein-coupled receptor D1
Shank2	374.199	-1.31552	0.181932	-7.23084	4.80022e-13	2.95132e-12	210274	SH3 and multiple ankyrin repeat domains 2
1700040L02Rik	88.4899	-1.31568	0.195912	-6.71567	1.87203e-11	9.47127e-11	NA	NA
Ror1	160.349	-1.31586	0.250264	-5.25787	1.45731e-07	4.48719e-07	26563	receptor tyrosine kinase-like orphan receptor 1
Lhfpl2	1808.82	-1.31628	0.214981	-6.12277	9.19599e-10	3.75476e-09	218454	lipoma HMGIC fusion partner-like 2
Bbc3	272.095	-1.31687	0.121349	-10.8519	1.95316e-27	6.01635e-26	170770	BCL2 binding component 3
Slc6a4	724.421	-1.31693	0.254168	-5.18132	2.20319e-07	6.62165e-07	15567	solute carrier family 6 (neurotransmitter transporter	serotonin)	member 4
Zfp647	28.2123	-1.31776	0.321214	-4.10242	4.08852e-05	8.95587e-05	239546	zinc finger protein 647
Tmem71	55.8992	-1.31858	0.404317	-3.26126	0.00110918	0.00198146	213068	transmembrane protein 71
Copz2	237.025	-1.31916	0.191307	-6.89555	5.36563e-12	2.90331e-11	56358	coatomer protein complex	subunit zeta 2
Lrfn1	27.4636	-1.31988	0.328414	-4.01894	5.84601e-05	0.000125441	80749	leucine rich repeat and fibronectin type III domain containing 1
Meis3	333.97	-1.31996	0.184602	-7.15029	8.65979e-13	5.15288e-12	17537	Meis homeobox 3
Cap2	472.781	-1.32004	0.213817	-6.17368	6.67199e-10	2.77217e-09	67252	CAP	adenylate cyclase-associated protein	2 (yeast)
2210406O10Rik	16.832	-1.32009	0.354631	-3.72243	0.000197311	0.000392287	76710	RIKEN cDNA 2210406O10 gene
Khk	296.355	-1.32086	0.190353	-6.93902	3.94825e-12	2.17083e-11	16548	ketohexokinase
Gpr85	40.468	-1.32158	0.300766	-4.39407	1.11248e-05	2.63803e-05	64450	G protein-coupled receptor 85
Ccdc159	92.7637	-1.32168	0.206347	-6.4051	1.50273e-10	6.77994e-10	67119	coiled-coil domain containing 159
Shisa4	95.6754	-1.32169	0.230399	-5.73652	9.66397e-09	3.46287e-08	77552	shisa family member 4
Cav1	3901.81	-1.32276	0.2071	-6.38706	1.69104e-10	7.57612e-10	12389	caveolin 1	caveolae protein
Pik3r5	243.165	-1.32357	0.330002	-4.01078	6.05177e-05	0.000129639	320207	phosphoinositide-3-kinase regulatory subunit 5
Edn1	956.501	-1.32484	0.600125	-2.2076	0.0272721	0.0391559	13614	endothelin 1
Rian	540.352	-1.32502	0.28046	-4.72445	2.3074e-06	5.99823e-06	75745	RNA imprinted and accumulated in nucleus
Fstl3	197.429	-1.32668	0.254825	-5.20624	1.92702e-07	5.83394e-07	83554	follistatin-like 3
Abhd8	377.421	-1.32691	0.12931	-10.2615	1.05106e-24	2.49974e-23	64296	abhydrolase domain containing 8
Bmp2	2110.16	-1.32727	0.191259	-6.93967	3.93024e-12	2.1617e-11	12156	bone morphogenetic protein 2
Mettl7b	1287.99	-1.32763	0.208657	-6.36272	1.9821e-10	8.78009e-10	71664	methyltransferase like 7B
Btg1	6746.86	-1.32796	0.0980523	-13.5434	8.67254e-42	9.57099e-40	12226	B cell translocation gene 1	anti-proliferative
Tnfaip8l2	84.0219	-1.32809	0.370015	-3.58929	0.000331574	0.000638346	69769	tumor necrosis factor	alpha-induced protein 8-like 2
Lyl1	171.617	-1.32854	0.316958	-4.19153	2.77075e-05	6.19311e-05	17095	lymphoblastomic leukemia 1
Xylt1	113.639	-1.32855	0.30989	-4.28718	1.80958e-05	4.16052e-05	233781	xylosyltransferase 1
Cxcl12	1260.67	-1.32904	0.325384	-4.08453	4.41665e-05	9.6361e-05	20315	chemokine (C-X-C motif) ligand 12
Inha	34.5923	-1.32946	0.367522	-3.61735	0.000297631	0.000576182	16322	inhibin alpha
Tshz2	792.735	-1.32951	0.174237	-7.63048	2.33882e-14	1.70846e-13	228911	teashirt zinc finger family member 2
Zfp862-ps	346.909	-1.3297	0.139133	-9.55706	1.21146e-21	2.10463e-20	58894	zinc finger protein 862	pseudogene
Ociad2	2032.44	-1.33046	0.260384	-5.10961	3.2283e-07	9.45438e-07	433904	OCIA domain containing 2
Hist1h1d	42.9546	-1.33094	0.454796	-2.92646	0.00342843	0.00569548	14957	histone cluster 1	H1d
Ms4a6b	185.259	-1.33169	0.314369	-4.23609	2.27445e-05	5.14906e-05	69774	membrane-spanning 4-domains	subfamily A	member 6B
Rab3il1	113.172	-1.33258	0.285688	-4.66445	3.09442e-06	7.8825e-06	74760	RAB3A interacting protein (rabin3)-like 1
Snap25	465.298	-1.33283	0.240383	-5.54462	2.94588e-08	9.97126e-08	20614	synaptosomal-associated protein 25
Ncf4	240.329	-1.33308	0.287659	-4.63423	3.58268e-06	9.01842e-06	17972	neutrophil cytosolic factor 4
H2-Eb1	5639.7	-1.3342	0.418902	-3.185	0.00144755	0.0025427	14969	histocompatibility 2	class II antigen E beta
Gpr146	174.645	-1.33425	0.279604	-4.77191	1.82489e-06	4.80992e-06	80290	G protein-coupled receptor 146
Begain	57.6728	-1.33428	0.380831	-3.50361	0.000458997	0.000867228	380785	brain-enriched guanylate kinase-associated
Flt3l	247.55	-1.33492	0.165664	-8.05802	7.75388e-16	6.87112e-15	14256	FMS-like tyrosine kinase 3 ligand
Hist1h1c	1808.02	-1.33531	0.265314	-5.03294	4.83019e-07	1.37672e-06	50708	histone cluster 1	H1c
Slc40a1	5894.54	-1.33536	0.277319	-4.81526	1.47009e-06	3.92741e-06	53945	solute carrier family 40 (iron-regulated transporter)	member 1
Foxf1	615.778	-1.33537	0.28011	-4.7673	1.8671e-06	4.91592e-06	15227	forkhead box F1
C1qa	785.389	-1.33616	0.293228	-4.55672	5.19588e-06	1.28494e-05	12259	complement component 1	q subcomponent	alpha polypeptide
Col15a1	800.812	-1.33653	0.263703	-5.06833	4.01323e-07	1.1559e-06	12819	collagen	type XV	alpha 1
Cyp4f13	1006.33	-1.33693	0.146199	-9.14461	5.98458e-20	8.65255e-19	170716	cytochrome P450	family 4	subfamily f	polypeptide 13
Zrsr1	426.393	-1.33764	0.129572	-10.3235	5.51558e-25	1.34943e-23	22183	zinc finger (CCCH type)	RNA binding motif and serine/arginine rich 1
Foxl1	51.8275	-1.33771	0.369494	-3.62039	0.00029416	0.000569893	14241	forkhead box L1
Stab1	679.877	-1.33813	0.284138	-4.70944	2.48393e-06	6.41905e-06	192187	stabilin 1
Dock2	524.809	-1.33817	0.286092	-4.67741	2.90515e-06	7.42502e-06	94176	dedicator of cyto-kinesis 2
Eldr	184.753	-1.33845	0.230853	-5.79783	6.71786e-09	2.4583e-08	72735	Egfr long non-coding downstream RNA
Azin2	112.383	-1.33867	0.258411	-5.18039	2.21428e-07	6.65107e-07	242669	antizyme inhibitor 2
Tbx21	20.9959	-1.33926	0.524855	-2.55169	0.0107203	0.0165143	57765	T-box 21
Pcdh15	67.2973	-1.34015	0.32679	-4.10095	4.11458e-05	9.00781e-05	11994	protocadherin 15
Trim67	19.7576	-1.34021	0.338481	-3.95948	7.51145e-05	0.000158516	330863	tripartite motif-containing 67
Rasal1	54.4696	-1.34038	0.387658	-3.45763	0.000544939	0.0010177	19415	RAS protein activator like 1 (GAP1 like)
Lsp1	1685.49	-1.34165	0.216336	-6.2017	5.5855e-10	2.34231e-09	16985	lymphocyte specific 1
E130112N10Rik	25.7356	-1.34247	0.317074	-4.23394	2.29631e-05	5.1909e-05	78668	RIKEN cDNA E130112N10 gene
Kdr	261.126	-1.34253	0.245408	-5.47058	4.48572e-08	1.48299e-07	16542	kinase insert domain protein receptor
Dcbld2	580.989	-1.34279	0.146661	-9.15574	5.39848e-20	7.84954e-19	73379	discoidin	CUB and LCCL domain containing 2
Slco5a1	31.7341	-1.34352	0.397561	-3.37941	0.000726403	0.00133338	240726	solute carrier organic anion transporter family	member 5A1
Fxyd7	54.4377	-1.34359	0.448496	-2.99578	0.00273742	0.004614	57780	FXYD domain-containing ion transport regulator 7
Mterf2	200.354	-1.3436	0.171819	-7.81984	5.28912e-15	4.17576e-14	74238	mitochondrial transcription termination factor 2
5031434O11Rik	41.4003	-1.34421	0.261807	-5.13435	2.83114e-07	8.36633e-07	100039684	RIKEN cDNA 5031434O11 gene
Zcchc24	828.091	-1.34471	0.204686	-6.56959	5.04528e-11	2.42161e-10	71918	zinc finger	CCHC domain containing 24
Zeb2os	25.3583	-1.34476	0.3269	-4.11368	3.89401e-05	8.54565e-05	433424	zinc finger E-box binding homeobox 2	opposite strand
Tmem25	155.007	-1.34477	0.165044	-8.14797	3.70077e-16	3.424e-15	71687	transmembrane protein 25
Lhx6	16.4227	-1.34536	0.429197	-3.13459	0.00172093	0.00298902	16874	LIM homeobox protein 6
Zfp462	416.981	-1.34662	0.16955	-7.94235	1.98381e-15	1.6566e-14	242466	zinc finger protein 462
Kcnd1	51.8349	-1.34674	0.279233	-4.82301	1.41411e-06	3.78444e-06	16506	potassium voltage-gated channel	Shal-related family	member 1
Ltbp2	136.475	-1.34821	0.282592	-4.77086	1.83444e-06	4.83428e-06	16997	latent transforming growth factor beta binding protein 2
Arl3	232.184	-1.34921	0.165147	-8.16977	3.08968e-16	2.8847e-15	56350	ADP-ribosylation factor-like 3
Fmnl1	606.045	-1.35041	0.265459	-5.08707	3.63647e-07	1.05551e-06	57778	formin-like 1
Olfr1372-ps1	49.3077	-1.35057	0.303139	-4.45528	8.37829e-06	2.0151e-05	257871	olfactory receptor 1372	pseudogene 1
Dennd4b	488.275	-1.35091	0.211576	-6.38501	1.7139e-10	7.67404e-10	229541	DENN/MADD domain containing 4B
Klhl24	1717.85	-1.3525	0.211067	-6.4079	1.47541e-10	6.66652e-10	75785	kelch-like 24
Smad6	315.766	-1.35279	0.27885	-4.85131	1.22647e-06	3.31408e-06	17130	SMAD family member 6
Schip1	205.752	-1.35292	0.194284	-6.96363	3.31608e-12	1.84129e-11	30953	schwannomin interacting protein 1
Gm21949	205.811	-1.35296	0.192388	-7.03245	2.02933e-12	1.1551e-11	NA	NA
A630033H20Rik	24.4857	-1.35522	0.435281	-3.11343	0.00184924	0.00319704	NA	NA
4930556M19Rik	31.0844	-1.35556	0.24649	-5.49946	3.8095e-08	1.27122e-07	75259	RIKEN cDNA 4930556M19 gene
Bend6	22.5655	-1.35694	0.323201	-4.19842	2.68783e-05	6.02004e-05	320705	BEN domain containing 6
Ppp2r2b	47.8799	-1.35719	0.298854	-4.54131	5.59053e-06	1.37699e-05	72930	protein phosphatase 2	regulatory subunit B	beta
9330182L06Rik	78.1587	-1.35724	0.293396	-4.62595	3.7288e-06	9.37087e-06	231014	RIKEN cDNA 9330182L06 gene
Dnaja4	219.043	-1.3576	0.180481	-7.52211	5.38975e-14	3.76326e-13	58233	DnaJ heat shock protein family (Hsp40) member A4
Rab34	201.384	-1.35787	0.238565	-5.69183	1.25685e-08	4.45369e-08	19376	RAB34	member RAS oncogene family
Serpini1	114.089	-1.35789	0.286367	-4.7418	2.1183e-06	5.53762e-06	20713	serine (or cysteine) peptidase inhibitor	clade I	member 1
Gm13889	536.769	-1.35804	0.464664	-2.92264	0.00347076	0.00575771	620695	predicted gene 13889
Slc44a5	27.2266	-1.3583	0.417632	-3.25238	0.00114444	0.00203924	242259	solute carrier family 44	member 5
Cygb	441.396	-1.35879	0.285702	-4.75595	1.97517e-06	5.18465e-06	114886	cytoglobin
Prrx1	20.4186	-1.35957	0.571291	-2.37982	0.0173209	0.0257139	18933	paired related homeobox 1
Macrod1	353.475	-1.36033	0.152459	-8.92262	4.55377e-19	6.03759e-18	107227	MACRO domain containing 1
3830403N18Rik	18.2577	-1.36061	0.558225	-2.43739	0.0147937	0.022229	70691	RIKEN cDNA 3830403N18 gene
Hlx	220.008	-1.36134	0.321475	-4.23465	2.28909e-05	5.17609e-05	15284	H2.0-like homeobox
Slc28a2	185.848	-1.36379	0.311552	-4.37741	1.20096e-05	2.83209e-05	269346	solute carrier family 28 (sodium-coupled nucleoside transporter)	member 2
Fam213a	449.693	-1.36452	0.171978	-7.93428	2.11725e-15	1.76036e-14	70564	family with sequence similarity 213	member A
Ramp3	39.9194	-1.36483	0.327037	-4.17332	3.00192e-05	6.6845e-05	56089	receptor (calcitonin) activity modifying protein 3
2020-09-01	333.993	-1.36517	0.313424	-4.35566	1.32664e-05	3.10744e-05	54204	septin 1
Zmynd15	84.5845	-1.3652	0.308402	-4.42669	9.56921e-06	2.28576e-05	574428	zinc finger	MYND-type containing 15
Ptprs	1302.8	-1.36531	0.15161	-9.00545	2.14788e-19	2.93658e-18	19280	protein tyrosine phosphatase	receptor type	S
Tns4	5544.42	-1.36544	0.24445	-5.58578	2.32649e-08	7.97327e-08	217169	tensin 4
Hoxb7	17.8678	-1.36581	0.416984	-3.27546	0.0010549	0.00189066	15415	homeobox B7
Gm8369	34.7234	-1.3675	0.548249	-2.4943	0.0126205	0.01917	666926	predicted gene 8369
Grrp1	43.9089	-1.3679	0.3186	-4.29348	1.75896e-05	4.05081e-05	72690	glycine/arginine rich protein 1
Elavl2	15.1657	-1.36895	0.389297	-3.51647	0.000437328	0.000828736	15569	ELAV like RNA binding protein 1
H2-Aa	7317.84	-1.36929	0.468282	-2.92408	0.00345481	0.00573373	14960	histocompatibility 2	class II antigen A	alpha
2210039B01Rik	94.8704	-1.36954	0.25599	-5.34998	8.79639e-08	2.79256e-07	73644	RIKEN cDNA 2210039B01 gene
Ppap2b	880.142	-1.37091	0.206816	-6.62864	3.38784e-11	1.65825e-10	NA	NA
Zfp879	24.4428	-1.37126	0.295566	-4.63942	3.4938e-06	8.81061e-06	214779	zinc finger protein 879
Calcrl	234.802	-1.37242	0.233543	-5.87652	4.18988e-09	1.57146e-08	54598	calcitonin receptor-like
Nid1	1456.5	-1.37248	0.223056	-6.15305	7.60084e-10	3.13012e-09	18073	nidogen 1
Pydc4	22.649	-1.37453	0.630693	-2.17939	0.0293027	0.0418454	NA	NA
Padi2	60.3778	-1.37506	0.246586	-5.57641	2.45536e-08	8.38868e-08	18600	peptidyl arginine deiminase	type II
Gabarapl1	1439.04	-1.3751	0.141476	-9.71967	2.4858e-22	4.70768e-21	57436	gamma-aminobutyric acid (GABA) A receptor-associated protein-like 1
Rab39b	24.9015	-1.37676	0.42522	-3.23775	0.00120474	0.00213972	67790	RAB39B	member RAS oncogene family
Slamf8	80.6145	-1.37702	0.449386	-3.06424	0.00218225	0.0037378	74748	SLAM family member 8
Cyp4f17	97.5534	-1.37712	0.21128	-6.51797	7.12665e-11	3.36378e-10	208285	cytochrome P450	family 4	subfamily f	polypeptide 17
Jph1	37.7595	-1.3772	0.269636	-5.10764	3.26208e-07	9.54603e-07	57339	junctophilin 1
Cst7	45.7297	-1.3778	0.390026	-3.5326	0.000411502	0.000782739	13011	cystatin F (leukocystatin)
Scg5	122.098	-1.37822	0.229595	-6.00284	1.93901e-09	7.584e-09	20394	secretogranin V
Ccl12	18.9991	-1.37873	0.406338	-3.39305	0.00069119	0.00127346	20293	chemokine (C-C motif) ligand 12
Mtcl1	275.359	-1.37884	0.214002	-6.44313	1.17037e-10	5.36565e-10	68617	microtubule crosslinking factor 1
Zc4h2	68.3611	-1.37903	0.208471	-6.615	3.71552e-11	1.80768e-10	245522	zinc finger	C4H2 domain containing
BC028528	38.62	-1.37995	0.291652	-4.7315	2.22869e-06	5.80641e-06	229600	cDNA sequence BC028528
Pkib	46.7405	-1.38002	0.355593	-3.8809	0.000104072	0.000215187	18768	protein kinase inhibitor beta	cAMP dependent	testis specific
Saa1	33819.2	-1.38003	0.493371	-2.79715	0.00515563	0.00833025	20208	serum amyloid A 1
Aoc1	7118.06	-1.38009	0.174087	-7.92761	2.23404e-15	1.85345e-14	76507	amine oxidase	copper-containing 1
Tal1	28.0669	-1.38048	0.291878	-4.72964	2.24918e-06	5.85482e-06	21349	T cell acute lymphocytic leukemia 1
Sla	220.832	-1.38076	0.346792	-3.98152	6.84753e-05	0.000145426	20491	src-like adaptor
Limd2	582.365	-1.38166	0.266815	-5.17835	2.23855e-07	6.71741e-07	67803	LIM domain containing 2
C77370	13.6882	-1.38238	0.459099	-3.01106	0.00260335	0.00439768	NA	NA
Myo1g	425.905	-1.38302	0.291087	-4.75122	2.02194e-06	5.30016e-06	246177	myosin IG
Cyp4f16	1824.52	-1.38428	0.117193	-11.8119	3.3868e-32	1.65457e-30	70101	cytochrome P450	family 4	subfamily f	polypeptide 16
Mir124a-1hg	20.1726	-1.38443	0.364744	-3.79563	0.000147271	0.00029745	268755	Mir124-1 host gene (non-protein coding)
Capn3	37.2685	-1.38508	0.283011	-4.8941	9.87566e-07	2.70281e-06	12335	calpain 3
Cd40	115.28	-1.38529	0.28685	-4.82931	1.37008e-06	3.67301e-06	21939	CD40 antigen
Shank3	233.726	-1.38627	0.230241	-6.02097	1.7337e-09	6.8105e-09	58234	SH3 and multiple ankyrin repeat domains 3
Rassf5	248.155	-1.38632	0.304567	-4.55177	5.31965e-06	1.31385e-05	54354	Ras association (RalGDS/AF-6) domain family member 5
Dnah2	26.0915	-1.38746	0.356196	-3.89522	9.81107e-05	0.000203546	327954	dynein	axonemal	heavy chain 2
Cd22	986.142	-1.3885	0.351911	-3.9456	7.95998e-05	0.00016736	12483	CD22 antigen
Lppr2	218.942	-1.38928	0.140878	-9.86153	6.11126e-23	1.24663e-21	NA	NA
Tmem163	20.9716	-1.39136	0.36737	-3.78735	0.000152265	0.000306972	72160	transmembrane protein 163
Slc12a4	344.8	-1.39254	0.210485	-6.61587	3.69379e-11	1.79767e-10	20498	solute carrier family 12	member 4
Cd72	404.326	-1.39312	0.315684	-4.41303	1.01936e-05	2.42734e-05	12517	CD72 antigen
Cald1	5718.18	-1.39328	0.314757	-4.42653	9.5763e-06	2.2871e-05	109624	caldesmon 1
Ptpn5	13.47	-1.39329	0.475823	-2.92817	0.00340962	0.00566608	19259	protein tyrosine phosphatase	non-receptor type 5
Rgag4	81.1856	-1.39336	0.24565	-5.67211	1.41049e-08	4.96942e-08	NA	NA
Abtb2	290.324	-1.39351	0.326029	-4.27421	1.91819e-05	4.39115e-05	99382	ankyrin repeat and BTB (POZ) domain containing 2
Inca1	38.154	-1.39367	0.29631	-4.7034	2.55859e-06	6.59864e-06	103844	inhibitor of CDK	cyclin A1 interacting protein 1
Wdr78	43.1046	-1.39411	0.335853	-4.15095	3.31096e-05	7.33326e-05	242584	WD repeat domain 78
Eml6	153.088	-1.39416	0.179806	-7.7537	8.92558e-15	6.85964e-14	237711	echinoderm microtubule associated protein like 6
Pyhin1	273.321	-1.39426	0.358507	-3.88907	0.000100631	0.000208463	NA	NA
Prr5l	55.0097	-1.39433	0.403232	-3.45789	0.000544414	0.00101686	72446	proline rich 5 like
LOC102636514	116.136	-1.39614	0.338495	-4.12454	3.71476e-05	8.17332e-05	NA	NA
Ramp2	138.697	-1.39723	0.281127	-4.97009	6.69226e-07	1.87848e-06	54409	receptor (calcitonin) activity modifying protein 2
Nxph4	20.5139	-1.39775	0.437389	-3.19566	0.00139509	0.00245521	104080	neurexophilin 4
Pcsk4	282.131	-1.39787	0.180982	-7.7238	1.12911e-14	8.55757e-14	18551	proprotein convertase subtilisin/kexin type 4
[truncated: 2,449 more rows]

## Sheet: List III
	baseMean	log2FoldChange	lfcSE	stat	pvalue	padj	ENTREZID	Fullname
[truncated: 959 more rows]

## Sheet: List IV
	baseMean	log2FoldChange	lfcSE	stat	pvalue	padj
[truncated: 1,329 more rows]

## Sheet: Scenario 1
	ENTREZID	Fullname
[truncated: 247 more rows]

[truncated: 17 more sheets: Scenario 2, Scenario 3, Scenario 4, diet composition, mod_black, mod_blue, mod_brown, mod_green, mod_greenyellow, mod_grey, mod_magenta, mod_pink, mod_purple, mod_red, mod_tan, mod_turquoise, mod_yellow]
